# Supplementary material for: Extreme summers impact cropland and grassland soil microbiomes
Source: ISME J. 2023 Jul 7;17(10):1589–600. doi: 10.1038/s41396-023-01470-5 (PMC10504347; doi:10.1038/s41396-023-01470-5)
Supplement: Supplementary file 2 — Supplementary-Tables [file 41396_2023_1470_MOESM2_ESM.xlsx]

## Sheet: Table S2
Table S2: Metadata of the 180 soil samples.
ID	Mainplot	Subplot	Landuse	Climate	Year	pH	MOI (%)	TC (%)	TN (%)	C/N ratio	Nmin (mg kg-1)	NH4+ (mg kg-1)	NO3- (mg kg-1)
B01P2	1	2	CF	A	2014	6.29	17.27	1.874	0.151	12.38	19.85	3.02	16.83
B01P2	1	2	CF	A	2015	6.61	15.26	1.951	0.145	13.42	6.55	2.63	3.92
B01P2	1	2	CF	A	2016	6.8	18.49	1.877	0.147	12.76	10.97	3.75	7.22
B01P2	1	2	CF	A	2017	6.69	14.01	1.988	0.165	12.08	22.74	3.01	19.73
B01P2	1	2	CF	A	2018	6.72	5.86	1.952	0.16	12.18	14.1	2.54	11.57
B01P2	1	2	CF	A	2019	6.52	6.42	1.806	0.146	12.35	9.89	1.58	8.31
B01P4	1	4	OF	A	2014	6.58	15.27	1.971	0.149	13.27	6.34	2.41	3.93
B01P4	1	4	OF	A	2015	6.55	15.08	1.923	0.13	14.84	3.96	2.38	1.57
B01P4	1	4	OF	A	2016	6.74	17.81	1.857	0.141	13.21	11.32	2.74	8.58
B01P4	1	4	OF	A	2017	6.37	10.98	2.09	0.163	12.85	5.32	2.7	2.62
B01P4	1	4	OF	A	2018	6.52	5.58	1.835	0.145	12.68	4.25	1.14	3.11
B01P4	1	4	OF	A	2019	6.32	5.77	1.834	0.149	12.29	3.96	1.2	2.76
B01P5	1	5	IG	A	2014	6.07	11.13	1.843	0.139	13.26	2.21	1.95	0.26
B01P5	1	5	IG	A	2015	6.21	13.31	1.958	0.131	14.95	15.52	9.26	6.26
B01P5	1	5	IG	A	2016	6.03	13.57	2.029	0.149	13.63	10.31	7.13	3.18
B01P5	1	5	IG	A	2017	6.03	14.55	1.872	0.15	12.51	7.49	5.84	1.66
B01P5	1	5	IG	A	2018	6.27	7.1	2.09	0.164	12.73	44.68	17.31	27.37
B01P5	1	5	IG	A	2019	6.13	14.51	2.095	0.172	12.18	50.12	16.44	33.68
B02P1	2	6	IG	F	2014	6.58	11.47	2.073	0.151	13.77	3.2	2.04	1.16
B02P1	2	6	IG	F	2015	6.53	8.26	2.061	0.148	13.93	20.55	11.4	9.15
B02P1	2	6	IG	F	2016	6.59	8.53	2.104	0.157	13.37	11.45	3.57	7.88
B02P1	2	6	IG	F	2017	6.66	13.36	2.147	0.168	12.75	17.64	6.35	11.29
B02P1	2	6	IG	F	2018	6.67	5.91	2.151	0.176	12.22	48.27	13.44	34.83
B02P1	2	6	IG	F	2019	6.41	15.95	2.233	0.172	12.98	53.6	14.25	39.36
B02P3	2	8	OF	F	2014	6.99	13.61	1.992	0.147	13.53	6.23	1.69	4.54
B02P3	2	8	OF	F	2015	6.8	12.04	2.057	0.146	14.09	10.62	2.14	8.49
B02P3	2	8	OF	F	2016	6.71	18.77	2.053	0.152	13.48	14.46	4.59	9.86
B02P3	2	8	OF	F	2017	6.81	8.03	2.085	0.165	12.61	3.06	1.57	1.49
B02P3	2	8	OF	F	2018	6.68	4.9	2.005	0.164	12.22	4.87	1.27	3.61
B02P3	2	8	OF	F	2019	6.69	5.18	2.023	0.162	12.48	3.5	0.74	2.75
B02P4	2	9	CF	F	2014	6.45	16.25	2.052	0.16	12.84	26.74	3.27	23.47
B02P4	2	9	CF	F	2015	6.83	12.82	2.095	0.15	13.97	9.84	2.06	7.78
B02P4	2	9	CF	F	2016	6.71	18.36	2.177	0.159	13.68	14.2	3.89	10.32
B02P4	2	9	CF	F	2017	6.92	14.23	2.095	0.164	12.77	25.16	2.34	22.82
B02P4	2	9	CF	F	2018	6.97	4.68	2.094	0.167	12.53	17.51	2.23	15.27
B02P4	2	9	CF	F	2019	6.78	5.18	1.977	0.159	12.41	9.61	1.54	8.08
B03P1	3	11	CF	A	2014	5.86	17.04	1.859	0.142	13.07	20.24	3.1	17.14
B03P1	3	11	CF	A	2015	6.4	14.47	1.927	0.136	14.21	10.41	4.34	6.08
B03P1	3	11	CF	A	2016	6.53	19.16	1.975	0.148	13.35	11.51	4.98	6.53
B03P1	3	11	CF	A	2017	6.6	13.98	1.953	0.147	13.27	10.39	3.01	7.38
B03P1	3	11	CF	A	2018	6.44	5.76	2.04	0.164	12.43	10.14	2.26	7.88
B03P1	3	11	CF	A	2019	6.3	5.86	1.945	0.156	12.47	7.91	2.12	5.8
B03P2	3	12	OF	A	2014	6.49	14.79	1.933	0.148	13.08	6.85	2.1	4.75
B03P2	3	12	OF	A	2015	6.37	13.98	1.832	0.129	14.2	5.76	3.66	2.09
B03P2	3	12	OF	A	2016	6.65	18.91	1.912	0.139	13.75	10.21	4.48	5.73
B03P2	3	12	OF	A	2017	6.37	10.34	1.979	0.159	12.44	7.17	2.99	4.18
B03P2	3	12	OF	A	2018	6.44	8.81	1.775	0.144	12.31	3.27	0.89	2.38
B03P2	3	12	OF	A	2019	6.33	5.6	1.821	0.141	12.95	4.55	0.89	3.66
B03P3	3	13	IG	A	2014	6.03	11.11	1.919	0.146	13.12	3.67	2.08	1.58
B03P3	3	13	IG	A	2015	6.18	11.5	1.988	0.14	14.23	23.41	14.38	9.03
B03P3	3	13	IG	A	2016	6.46	12.67	2.076	0.151	13.79	11.09	6.59	4.5
B03P3	3	13	IG	A	2017	6.25	15.52	NA	0.177	NA	11.62	7.72	3.91
B03P3	3	13	IG	A	2018	6.18	7.27	2.022	0.17	11.89	48.05	16.5	31.55
B03P3	3	13	IG	A	2019	6	16.82	2.059	0.168	12.24	50.56	16.85	33.71
B04P1	4	16	CF	F	2014	6.04	15.87	2.095	0.157	13.38	27.61	3.13	24.48
B04P1	4	16	CF	F	2015	6.42	12.78	2.185	0.153	14.33	9.84	4.74	5.1
B04P1	4	16	CF	F	2016	6.64	17.97	2.014	0.148	13.62	14.59	4.06	10.53
B04P1	4	16	CF	F	2017	6.67	13.26	2.048	0.161	12.72	37.81	3.12	34.69
B04P1	4	16	CF	F	2018	6.72	5.64	2.104	0.161	13.06	13.02	2.38	10.64
B04P1	4	16	CF	F	2019	6.45	5.34	2.008	0.158	12.73	10.05	2.33	7.72
B04P2	4	17	OF	F	2014	6.47	13.35	2.029	0.156	12.98	6.29	1.64	4.64
B04P2	4	17	OF	F	2015	6.65	13.69	1.876	0.13	14.42	5.31	2.84	2.47
B04P2	4	17	OF	F	2016	6.71	18.07	2.011	0.146	13.81	8.03	2.36	5.66
B04P2	4	17	OF	F	2017	6.46	8.56	2.03	0.173	11.73	3.4	1.59	1.81
B04P2	4	17	OF	F	2018	6.71	5.2	2.039	0.16	12.7	4.58	1.62	2.96
B04P2	4	17	OF	F	2019	6.53	5.71	1.996	0.154	12.96	3.17	0.99	2.18
B04P3	4	18	IG	F	2014	6.18	13.61	2.02	0.142	14.2	3.5	2.73	0.78
B04P3	4	18	IG	F	2015	6.22	8.75	2.078	0.152	13.66	37.91	19.19	18.73
B04P3	4	18	IG	F	2016	6.14	8.64	2.123	0.15	14.17	8.44	3.94	4.49
B04P3	4	18	IG	F	2017	6.18	13.15	2.315	0.17	13.59	8.78	4.63	4.15
B04P3	4	18	IG	F	2018	6.23	6.57	2.121	0.176	12.06	57.58	20.45	37.12
B04P3	4	18	IG	F	2019	5.96	14.49	2.102	0.175	12.03	48.81	19.84	28.97
B05P1	5	21	OF	A	2014	6.61	14.76	1.921	0.181	10.61	11.07	2.1	8.97
B05P1	5	21	OF	A	2015	6.86	12.66	1.825	0.179	10.19	9.1	3.04	6.06
B05P1	5	21	OF	A	2016	6.86	18.01	1.914	0.176	10.85	10.74	2.75	8
B05P1	5	21	OF	A	2017	6.62	10.93	1.951	0.17	11.49	8.17	2.84	5.33
B05P1	5	21	OF	A	2018	6.77	5.86	1.814	0.17	10.68	4.83	1.28	3.55
B05P1	5	21	OF	A	2019	6.66	5.46	1.854	0.166	11.15	3.8	0.85	2.94
B05P2	5	22	IG	A	2014	6.93	12.5	1.866	0.154	12.13	7.12	1.92	5.2
B05P2	5	22	IG	A	2015	6.93	11.45	1.986	0.158	12.55	32.75	12.69	20.06
B05P2	5	22	IG	A	2016	6.78	14.26	2.026	0.157	12.88	15.94	6.87	9.07
B05P2	5	22	IG	A	2017	6.74	15.33	2.13	0.175	12.17	9.57	5.62	3.95
B05P2	5	22	IG	A	2018	6.8	7.35	1.975	0.18	10.96	66.89	22.01	44.88
B05P2	5	22	IG	A	2019	6.73	15.6	2.156	0.183	11.76	63.05	18.55	44.5
B05P3	5	23	CF	A	2014	7.04	18.19	2.055	0.178	11.52	20.73	3.71	17.02
B05P3	5	23	CF	A	2015	7.2	12.53	2.075	0.162	12.79	15.55	0.79	14.76
B05P3	5	23	CF	A	2016	7.25	19.38	2.064	0.162	12.74	12.11	2.82	9.29
B05P3	5	23	CF	A	2017	7.23	15.06	2.189	0.18	12.13	16.11	3.23	12.88
B05P3	5	23	CF	A	2018	7.34	6.23	1.923	0.167	11.48	9.52	2	7.52
B05P3	5	23	CF	A	2019	7.33	5.92	2.09	0.171	12.19	9.71	2.41	7.3
B06P2	6	27	CF	F	2014	7.03	17.47	2.07	0.16	12.97	29.21	2.59	26.62
B06P2	6	27	CF	F	2015	7.22	12.45	2.048	0.154	13.29	12.01	1.77	10.24
B06P2	6	27	CF	F	2016	7.23	17.41	2.098	0.158	13.31	16.34	2.26	14.07
B06P2	6	27	CF	F	2017	7.12	13.06	2.099	0.166	12.64	24.1	2.65	21.45
B06P2	6	27	CF	F	2018	7.21	5.42	2.057	0.173	11.88	16.21	2.44	13.77
B06P2	6	27	CF	F	2019	7.27	5.56	1.971	0.149	13.26	15.5	1.99	13.51
B06P4	6	29	OF	F	2014	7.26	13.11	1.955	0.146	13.38	10.26	1.25	9.01
B06P4	6	29	OF	F	2015	7.3	13.79	1.904	0.141	13.5	7.96	1.44	6.52
B06P4	6	29	OF	F	2016	7.34	17.52	1.883	0.139	13.55	10.85	3.08	7.77
B06P4	6	29	OF	F	2017	7.23	10.16	1.917	0.145	13.23	5.87	1.7	4.17
B06P4	6	29	OF	F	2018	7.36	4.96	1.887	0.149	12.63	3.48	1.02	2.46
B06P4	6	29	OF	F	2019	7.4	5.44	1.815	0.138	13.14	3.35	0.74	2.61
B06P5	6	30	IG	F	2014	7.12	12.6	1.857	0.144	12.91	7.92	1.68	6.24
B06P5	6	30	IG	F	2015	7.12	9.03	1.878	0.144	13.08	18.3	9.25	9.04
B06P5	6	30	IG	F	2016	7.1	9.84	1.879	0.142	13.26	9.08	3.04	6.04
B06P5	6	30	IG	F	2017	6.91	13.23	2.079	0.161	12.91	9.42	4.37	5.05
B06P5	6	30	IG	F	2018	6.93	6.43	1.936	0.168	11.55	66.35	17.33	49.02
B06P5	6	30	IG	F	2019	6.62	16.38	2.049	0.171	11.98	58.33	18.07	40.25
B07P1	7	31	OF	F	2014	7.1	13.36	1.997	0.186	10.76	12.83	0.94	11.89
B07P1	7	31	OF	F	2015	7.03	12.27	2.271	0.186	12.22	9.26	1.33	7.94
B07P1	7	31	OF	F	2016	7.07	17.61	2.072	0.198	10.46	12.46	1.45	11.01
B07P1	7	31	OF	F	2017	6.92	9.06	2.032	0.169	11.99	5.72	1.51	4.21
B07P1	7	31	OF	F	2018	7.1	4.67	2.046	0.188	10.87	3.95	1.46	2.49
B07P1	7	31	OF	F	2019	7.15	5.29	2.023	0.182	11.09	2.88	0.62	2.26
B07P4	7	34	IG	F	2014	7.15	11.23	2.012	0.163	12.32	7.2	1.3	5.9
B07P4	7	34	IG	F	2015	7.2	8.95	1.971	0.147	13.37	27.65	12.34	15.31
B07P4	7	34	IG	F	2016	7.09	9.43	2.011	0.162	12.44	13.04	2.42	10.62
B07P4	7	34	IG	F	2017	7.03	13.1	1.993	0.164	12.14	8.49	3.15	5.34
B07P4	7	34	IG	F	2018	7.02	6.92	2.134	0.185	11.54	57.96	18.04	39.92
B07P4	7	34	IG	F	2019	7.1	16.49	2.252	0.171	13.18	50.4	13.42	36.98
B07P5	7	35	CF	F	2014	7.13	16.57	1.961	0.15	13.07	22.99	1.88	21.1
B07P5	7	35	CF	F	2015	7.21	13.75	1.98	0.155	12.77	11.18	4.79	6.39
B07P5	7	35	CF	F	2016	7.18	17.46	2.059	0.162	12.72	16	2.29	13.71
B07P5	7	35	CF	F	2017	7.17	12.84	1.94	0.159	12.24	18.31	2.57	15.74
B07P5	7	35	CF	F	2018	7.21	5.59	2.112	0.178	11.86	18.95	4.39	14.56
B07P5	7	35	CF	F	2019	7.34	5.61	1.93	0.141	13.65	11.17	1.8	9.36
B08P1	8	36	IG	A	2014	7.27	12.32	1.947	0.152	12.78	5.9	1.46	4.44
B08P1	8	36	IG	A	2015	7.23	10.47	2.04	0.153	13.3	21.83	10.58	11.24
B08P1	8	36	IG	A	2016	7.2	12.49	2.124	0.159	13.39	11.5	4.46	7.05
B08P1	8	36	IG	A	2017	7.07	15	2.09	0.174	12.03	8.68	4.51	4.17
B08P1	8	36	IG	A	2018	7.13	7.13	2.103	0.183	11.48	63.86	19.73	44.12
B08P1	8	36	IG	A	2019	7.18	14.94	2.156	0.16	13.45	43.5	10.67	32.83
B08P4	8	39	CF	A	2014	6.87	17.39	1.89	0.153	12.39	21.44	2.67	18.77
B08P4	8	39	CF	A	2015	7.11	12.99	1.876	0.142	13.25	8.67	1.26	7.41
B08P4	8	39	CF	A	2016	7.14	18.81	1.87	0.149	12.56	10.07	1.9	8.18
B08P4	8	39	CF	A	2017	7.05	14.59	1.874	0.151	12.4	16.46	3.18	13.28
B08P4	8	39	CF	A	2018	7.21	5.98	1.903	0.156	12.17	10.61	3.28	7.33
B08P4	8	39	CF	A	2019	7.26	5.83	1.793	0.138	13.01	10.67	2.97	7.7
B08P5	8	40	OF	A	2014	7.21	14.82	1.792	0.146	12.27	14.28	1.62	12.66
B08P5	8	40	OF	A	2015	7.18	13.45	1.871	0.14	13.34	7.84	0.68	7.16
B08P5	8	40	OF	A	2016	7.23	18.86	1.985	0.149	13.35	9.36	2.73	6.63
B08P5	8	40	OF	A	2017	7.07	11.16	1.881	0.156	12.06	6.7	1.14	5.56
B08P5	8	40	OF	A	2018	7.23	5.35	1.874	0.152	12.33	3.81	0.99	2.82
B08P5	8	40	OF	A	2019	7.31	5.94	1.868	0.148	12.58	3.42	0.98	2.44
B09P2	9	42	IG	F	2014	7.31	9.77	1.864	0.139	13.42	5.75	1.32	4.43
B09P2	9	42	IG	F	2015	7.25	8.66	1.935	0.149	13.03	32.55	13.03	19.53
B09P2	9	42	IG	F	2016	7.2	9.4	2.028	0.147	13.83	6.84	1.36	5.47
B09P2	9	42	IG	F	2017	7.17	13.46	2.126	0.164	13	8.91	3.04	5.87
B09P2	9	42	IG	F	2018	7.24	6.08	2.205	0.178	12.38	53.38	13.63	39.75
B09P2	9	42	IG	F	2019	7.23	15.18	1.966	0.16	12.31	56.56	16.56	40
B09P3	9	43	CF	F	2014	7.33	15.53	1.797	0.145	12.36	21.35	1.35	19.99
B09P3	9	43	CF	F	2015	7.37	11.52	2.104	0.146	14.4	18.39	1.01	17.39
B09P3	9	43	CF	F	2016	7.33	16.25	2.023	0.154	13.09	15.45	0.81	14.65
B09P3	9	43	CF	F	2017	7.37	13.26	1.867	0.151	12.37	19.52	1.98	17.54
B09P3	9	43	CF	F	2018	7.42	5.23	1.886	0.149	12.64	9.29	1.87	7.42
B09P3	9	43	CF	F	2019	7.51	5.15	1.801	0.144	12.55	8.84	0.96	7.88
B09P5	9	45	OF	F	2014	7.43	13.9	1.734	0.133	13.02	15.59	2.3	13.29
B09P5	9	45	OF	F	2015	7.36	12.42	1.76	0.13	13.54	8.36	1.63	6.72
B09P5	9	45	OF	F	2016	7.38	17.04	1.867	0.144	12.99	12.44	1.62	10.82
B09P5	9	45	OF	F	2017	7.36	10.3	1.74	0.141	12.31	5.24	0.96	4.28
B09P5	9	45	OF	F	2018	7.44	4.97	1.809	0.15	12.07	5.16	2.49	2.67
B09P5	9	45	OF	F	2019	7.53	4.84	1.734	0.135	12.83	4.46	0.75	3.71
B10P3	10	48	OF	A	2014	7.24	14.84	1.805	0.141	12.84	13.79	1.98	11.81
B10P3	10	48	OF	A	2015	7.28	11.47	1.858	0.132	14.04	8.02	0.88	7.15
B10P3	10	48	OF	A	2016	7.26	16.94	1.981	0.142	14	11.83	0.61	11.22
B10P3	10	48	OF	A	2017	7.19	11.11	1.976	0.154	12.79	5.07	2.03	3.04
B10P3	10	48	OF	A	2018	7.34	5.03	1.958	0.16	12.22	3.94	1.17	2.77
B10P3	10	48	OF	A	2019	7.4	4.86	1.764	0.135	13.06	3.8	0.77	3.03
B10P4	10	49	IG	A	2014	7.21	11.41	1.82	0.135	13.47	5.81	1.26	4.55
B10P4	10	49	IG	A	2015	7.16	10.46	1.877	0.141	13.36	26.75	13.58	13.17
B10P4	10	49	IG	A	2016	7.07	12.85	1.956	0.139	14.11	12.91	5.59	7.33
B10P4	10	49	IG	A	2017	7	14.14	1.95	0.155	12.62	6.43	3.4	3.04
B10P4	10	49	IG	A	2018	7.07	7.22	1.989	0.169	11.79	54.18	16.33	37.85
B10P4	10	49	IG	A	2019	6.94	14.87	2.003	0.165	12.15	63.89	20.82	43.07
B10P5	10	50	CF	A	2014	7.06	16.64	1.762	0.144	12.27	18.12	2.06	16.06
B10P5	10	50	CF	A	2015	7.17	13.68	1.88	0.137	13.76	11.7	1.24	10.46
B10P5	10	50	CF	A	2016	7.24	18.78	1.961	0.142	13.76	13.88	3.36	10.52
B10P5	10	50	CF	A	2017	7.1	14.65	1.917	0.159	12.03	19.59	2.65	16.94
B10P5	10	50	CF	A	2018	7.14	5.83	1.927	0.165	11.71	14.13	2.09	12.04
B10P5	10	50	CF	A	2019	7.38	5.51	1.753	0.134	13.1	14.61	1.31	13.3

## Sheet: Table S4
Table S4: Sequencing statistics of the soil metagenomic libraries.
ID	Raw reads	Clean reads	Fastq size (Gb)	No. Contigs	Average contig length (bp)	N50 of contigs	No. ORFs	N50 of ORFs	Avg_length (bp)
B01P2-2014	140439648	140313348	47.1798	148685	1609.8	1516	332463	885	655.4
B01P2-2015	107950456	107851488	36.4522	105759	1557.8	1477	230609	867	638.8
B01P2-2016	139752110	139627646	47.2272	137280	1656.1	1560	313756	873	645.3
B01P2-2017	139800604	139675586	47.246	158782	1697.5	1619	372577	876	648.2
B01P2-2018	106971384	106872404	36.0228	102118	1605	1511	231310	864	641.5
B01P2-2019	139841552	139707606	47.2587	170149	1628.5	1557	392925	849	630.7
B01P4-2014	140704540	140578304	47.269	154726	1627.2	1527	347174	885	655.1
B01P4-2015	107900986	107804256	36.4354	140783	1679.3	1587	317233	906	672.4
B01P4-2016	139774894	139652242	47.234	155872	1669.5	1579	356534	876	646.2
B01P4-2017	141002116	140871852	47.6498	168428	1674.3	1579	385187	888	655.8
B01P4-2018	187280280	186865234	69.2039	242079	1684.6	1603	561666	888	660.9
B01P4-2019	140380244	140248436	47.1602	170248	1627.9	1565	396330	840	621.8
B01P5-2014	139968462	139841230	47.3002	175612	1710.5	1626	403938	909	674.2
B01P5-2015	182702278	182192880	67.4115	239924	1696	1625	557747	888	662
B01P5-2016	139946526	139818070	47.2934	136822	1611.9	1530	307106	873	645.7
B01P5-2017	139726504	139601416	47.2183	143352	1682.3	1585	329398	879	650.2
B01P5-2018	142028510	141645982	52.2995	155686	1670.1	1591	367542	864	643.4
B01P5-2019	139749834	139615154	47.2287	173128	1670.1	1584	408142	855	635.8
B02P1-2014	139999608	139872458	47.3117	169260	1658.5	1578	381363	900	668.7
B02P1-2015	164595556	164187200	60.7989	181765	1613	1516	410582	876	650.9
B02P1-2016	139873456	139743504	47.2706	152458	1641.1	1556	351091	867	642.1
B02P1-2017	139962504	139833596	47.3015	131761	1622.8	1542	301873	849	626.9
B02P1-2018	136320228	135988382	50.3607	167099	1670	1583	395814	858	641.6
B02P1-2019	140489436	140357634	47.1989	125388	1566.2	1481	284561	834	620.5
B02P3-2014	139908670	139780364	47.281	174427	1623.2	1546	390360	882	653.9
B02P3-2015	108199928	108102394	36.5357	120165	1627.1	1541	267102	894	661.9
B02P3-2016	139831700	139703418	47.2563	139593	1677.4	1618	327043	852	626.4
B02P3-2017	139678226	139547580	47.2041	167755	1630	1562	385124	849	626.7
B02P3-2018	144980398	144595502	53.5184	157393	1614.7	1531	359415	864	644.3
B02P3-2019	139952114	139818368	47.2963	204525	1700.8	1643	488543	849	626.9
B02P4-2014	139961448	139834314	47.2994	149294	1603.5	1517	334320	873	646.1
B02P4-2015	108355760	108257440	36.5893	99187	1516.2	1440	211705	870	641.5
B02P4-2016	139797268	139671204	47.2424	127290	1558.6	1474	280419	855	631.4
B02P4-2017	140088888	139959204	47.343	142166	1600.2	1512	324119	855	632.5
B02P4-2018	106950750	106849098	36.015	95768	1555.4	1464	215511	852	635.5
B02P4-2019	140631154	140498292	47.2463	156357	1616.1	1542	364742	834	617.7
B03P1-2014	140069288	139942228	47.3336	209087	1813.5	1755	503434	918	683.8
B03P1-2015	108328906	108233084	36.5792	112096	1632.7	1538	249391	888	655.6
B03P1-2016	139914744	139790548	47.2817	136722	1666.6	1560	313581	879	649.4
B03P1-2017	139664890	139538276	47.1976	187900	1773.5	1706	447953	900	669
B03P1-2018	107223180	107121612	36.1057	110814	1533.4	1447	244890	849	633
B03P1-2019	139835142	139703106	47.256	174648	1679.3	1602	409221	864	640.9
B03P2-2014	139973900	139846074	47.3017	201757	1856.8	1812	490694	933	694.3
B03P2-2015	108108592	108012864	36.506	119338	1674.3	1591	272125	885	651.6
B03P2-2016	140163492	140036094	47.3674	144005	1690.6	1595	332075	891	660
B03P2-2017	139580058	139452286	47.1687	162902	1714.1	1635	378957	891	660.4
B03P2-2018	180125236	179643814	66.3211	233821	1735.7	1656	550967	903	672.6
B03P2-2019	139959660	139828038	47.3027	177369	1716.7	1653	427610	849	630.3
B03P3-2014	139894538	139771018	47.2749	157018	1819.7	1726	375678	921	683.4
B03P3-2015	180181310	179659318	66.4487	227818	1743.3	1680	534846	903	670.6
B03P3-2016	139988280	139863252	47.3076	151319	1670.7	1580	347204	888	656.5
B03P3-2017	141098084	140970982	47.682	131384	1608.1	1511	294243	870	642.1
B03P3-2018	169899504	169506914	62.8021	239645	1749.5	1690	581386	879	658.4
B03P3-2019	140440690	140307608	47.1813	137391	1602.7	1517	314737	849	632.8
B04P1-2014	140058084	139930456	47.3311	185258	1715.2	1638	431081	897	667.2
B04P1-2015	108089696	107992574	36.4995	99906	1558.1	1480	215706	879	646.5
B04P1-2016	140203016	140075482	47.3811	148233	1664.3	1574	338808	885	656.2
B04P1-2017	139731866	139604164	47.2216	170500	1642.9	1567	390387	870	645.6
B04P1-2018	106964018	106862832	36.0192	96821	1562.6	1472	218367	849	632.4
B04P1-2019	140652910	140520090	47.2528	145796	1581	1513	333631	840	624.2
B04P2-2014	139989830	139861206	47.3075	210152	1767.3	1693	495578	915	677.6
B04P2-2015	107830850	107733142	36.4116	133854	1614.1	1548	297852	873	642.4
B04P2-2016	140160528	140031626	47.3673	159243	1666.9	1582	364111	888	656.2
B04P2-2017	139542192	139412624	47.157	173678	1670.4	1585	401080	876	646.8
B04P2-2018	139038494	138732628	51.395	168505	1628.3	1558	386249	870	647.5
B04P2-2019	140597470	140463978	47.2346	179394	1619.4	1549	419020	834	617.9
B04P3-2014	140114516	139986732	47.3509	156198	1635.4	1557	353093	882	653.7
B04P3-2015	210769796	210018722	77.5475	277810	1659.6	1592	647804	864	643.6
B04P3-2016	139860068	139730536	47.2649	173897	1634.3	1562	397813	870	644
B04P3-2017	139543760	139414232	47.1567	143684	1606.3	1519	325170	858	634.1
B04P3-2018	184631442	184186572	68.1566	288249	1704	1639	690205	867	648
B04P3-2019	139847686	139713138	47.261	178290	1663.3	1593	417754	858	637.3
B05P1-2014	140031120	139905192	47.3225	153841	1618.8	1538	341070	882	651
B05P1-2015	107882614	107786306	36.4303	95415	1621.7	1512	210317	891	657.1
B05P1-2016	140158984	140032992	47.366	146535	1724.7	1615	340807	906	671.2
B05P1-2017	140047622	139920846	47.328	151507	1706.3	1603	347935	903	671.9
B05P1-2018	179099482	178663044	66.06	214649	1692.4	1613	502346	882	658.1
B05P1-2019	140786212	140656194	47.2963	136662	1652.2	1570	316415	864	642
B05P2-2014	139825538	139703246	47.2528	129339	1619.2	1532	287097	879	649.9
B05P2-2015	184794152	184155100	68.0511	214307	1608	1532	483778	864	639.4
B05P2-2016	139951008	139828606	47.2948	115082	1664	1554	262620	885	655.9
B05P2-2017	139663748	139539150	47.198	120810	1643.8	1556	274129	876	649.5
B05P2-2018	165756362	165344042	61.1128	188051	1641.5	1558	440139	852	636.2
B05P2-2019	140319824	140186788	47.1415	112949	1573.2	1494	255501	846	630.2
B05P3-2014	140138204	140013508	47.3592	149899	1698.3	1590	345023	897	664.4
B05P3-2015	108040696	107946000	36.4826	83186	1562.4	1462	181421	870	640.7
B05P3-2016	139962732	139841038	47.3009	110232	1580.7	1486	246204	861	634.3
B05P3-2017	139668772	139543790	47.2008	124762	1559.6	1486	274677	864	637
B05P3-2018	106878372	106780958	35.9908	98993	1543.1	1462	219103	849	629.7
B05P3-2019	140593032	140462306	47.2331	125885	1517.8	1434	281823	825	612.8
B06P2-2014	140093340	139967050	47.3451	139901	1559.8	1477	304345	882	651.2
B06P2-2015	108280416	108184928	36.5642	84076	1561.7	1463	184371	858	628.9
B06P2-2016	140036088	139911610	47.3249	116825	1572.1	1478	260738	849	622.9
B06P2-2017	139894338	139767514	47.2784	132594	1561	1460	297590	843	622.8
B06P2-2018	106964804	106866472	36.0167	95634	1523.3	1432	211263	843	621.9
B06P2-2019	140418748	140288510	47.1752	133337	1557.6	1469	303573	825	610.6
B06P4-2014	139706780	139581558	47.2129	178620	1665.7	1578	404805	903	665
B06P4-2015	108227910	108132748	36.5459	122958	1574.9	1506	268859	873	641.3
B06P4-2016	139896060	139772732	47.2782	121190	1557.8	1480	267896	855	630.8
B06P4-2017	139850354	139723730	47.2622	155535	1584.2	1509	346155	864	636.6
B06P4-2018	159820688	159459594	59.1279	205778	1612.9	1533	466028	876	648.5
B06P4-2019	139623848	139491934	47.1863	166954	1611.6	1524	384865	846	627.4
B06P5-2014	140113792	139990316	47.352	147711	1630.8	1558	328557	900	665.4
B06P5-2015	200303488	199692400	73.8607	253679	1648.5	1567	579560	882	654.6
B06P5-2016	140007048	139883902	47.3152	112599	1541.3	1460	248255	852	629.7
B06P5-2017	139917604	139790390	47.2858	117055	1537.3	1446	260189	846	623.7
B06P5-2018	155766164	155397602	57.5133	178618	1582.2	1496	409678	846	629.7
B06P5-2019	140131796	140002834	47.0778	117003	1667.9	1597	276103	858	641.2
B07P1-2014	140175100	140050672	47.0908	131489	1647.5	1551	297863	888	657.2
B07P1-2015	108127496	108033102	36.5122	119753	1635.9	1534	268833	876	642.2
B07P1-2016	139894434	139771294	47.2765	131804	1581.7	1496	292460	870	642.1
B07P1-2017	139824056	139695320	47.2525	142883	1588.6	1511	322110	849	627.5
B07P1-2018	190522466	190050250	70.3898	254130	1631.3	1562	590709	855	635.8
B07P1-2019	140720304	140589166	47.276	135430	1547.4	1467	305774	834	618.2
B07P4-2014	140158090	140033942	47.087	121082	1535.5	1455	262227	864	636.7
B07P4-2015	166622684	166085658	61.3241	171117	1559.2	1474	376953	870	646
B07P4-2016	139909918	139785256	47.2804	135055	1589.2	1512	301364	864	637.2
B07P4-2017	140001952	139874622	47.3136	124773	1555.4	1469	278811	849	627.4
B07P4-2018	169715600	169341158	62.7572	206434	1580.4	1505	473238	843	629
B07P4-2019	140603646	140472964	47.2386	116478	1562.3	1473	263944	837	623.4
B07P5-2014	140613280	140488240	47.2384	145578	1610.1	1533	325414	879	650.1
B07P5-2015	108127016	108033070	36.5124	86489	1571.5	1471	189191	867	635.3
B07P5-2016	139902372	139778142	47.2803	123615	1559.6	1471	274771	852	628.1
B07P5-2017	139902402	139776170	47.2802	131820	1599.4	1514	297119	855	632.2
B07P5-2018	107252994	107155030	36.1145	90370	1555.5	1465	202102	846	627
B07P5-2019	140701752	140571178	47.2696	152950	1599.1	1516	352322	840	622.5
B08P1-2014	140324874	140204296	47.1415	113433	1545.6	1462	244386	873	643.1
B08P1-2015	218367228	217637122	80.4625	287747	1579	1507	640751	867	642.2
B08P1-2016	139938668	139815602	47.2931	120223	1548.2	1470	265168	852	628.1
B08P1-2017	139926210	139800422	47.288	123159	1545.3	1461	272590	849	627.8
B08P1-2018	154685388	154297062	57.1276	179432	1552.5	1473	406272	840	626
B08P1-2019	140406676	140274956	47.1719	129812	1533.9	1445	291985	828	615.9
B08P4-2014	140432090	140307308	47.178	149720	1557.3	1489	328634	870	640.7
B08P4-2015	108128022	108032070	36.5126	113770	1580.6	1504	248613	876	648.2
B08P4-2016	139882006	139757094	47.2719	136477	1565.8	1486	303051	855	631.1
B08P4-2017	139936810	139812702	47.2919	135977	1595.5	1517	305416	861	632.3
B08P4-2018	106769954	106672418	35.9541	102466	1562.5	1472	231266	843	624.5
B08P4-2019	140579502	140449862	47.2284	130375	1582.3	1488	300395	831	616.4
B08P5-2014	140293822	140170202	47.1308	160698	1661.3	1600	365192	894	659.1
B08P5-2015	107857792	107760548	36.4215	134566	1629.8	1559	302532	876	644.4
B08P5-2016	139991318	139867850	47.3102	156101	1651.9	1583	356644	879	652.2
B08P5-2017	139988168	139859834	47.3094	156697	1636.2	1562	359123	873	647.2
B08P5-2018	178983240	178540468	66.1001	239957	1622	1547	548977	864	642.3
B08P5-2019	140666700	140536312	47.2574	129509	1599.9	1509	299648	837	622.3
B09P2-2014	140170456	140047114	47.0892	120169	1550	1473	260798	873	643.9
B09P2-2015	140389112	139908828	51.801	141831	1560	1472	311890	873	647.1
B09P2-2016	140105290	139978766	47.3479	134093	1563.1	1489	297550	855	631.5
B09P2-2017	139715124	139589870	47.2152	136655	1580.6	1497	306546	852	628.7
B09P2-2018	110382634	110094372	40.7627	112277	1553.4	1465	254339	840	624.8
B09P2-2019	140555860	140425222	47.2212	130817	1515	1435	291217	828	612.2
B09P3-2014	140011940	139886294	47.3178	150292	1569.6	1483	333396	861	635.7
B09P3-2015	108025934	107929480	36.4739	91951	1535	1452	199112	861	632.4
B09P3-2016	139973650	139850548	47.3043	121648	1553.5	1464	268985	852	626.9
B09P3-2017	139948326	139822678	47.2974	141709	1651.7	1551	331138	852	629.1
B09P3-2018	108192398	108092614	36.4353	94003	1540.6	1441	209559	846	626.6
B09P3-2019	140510480	140381460	47.206	130890	1566.8	1473	298783	831	616
B09P5-2014	139921948	139799290	47.2889	164424	1695.3	1629	381351	882	649.7
B09P5-2015	107780514	107685744	36.3924	117345	1626.3	1549	262460	885	654.7
B09P5-2016	140471200	140349008	47.1918	117525	1601.5	1521	263779	867	643
B09P5-2017	139651332	139524480	47.1937	168932	1684.1	1613	390925	882	652.6
B09P5-2018	168934904	168548792	62.4303	217879	1654.7	1573	503112	879	652.8
B09P5-2019	140559016	140427580	47.2221	140081	1620.2	1523	326281	843	627.6
B10P3-2014	139919252	139794896	47.2863	131754	1631.9	1557	297017	876	646.9
B10P3-2015	108104352	108010858	36.5013	111961	1598.9	1527	247055	876	646.3
B10P3-2016	139938726	139813708	47.2932	157949	1662.5	1583	360089	888	657.1
B10P3-2017	139988348	139860196	47.3093	166067	1658.3	1587	380851	885	655.2
B10P3-2018	197296974	196801536	72.8711	257995	1630.1	1549	595609	861	640.6
B10P3-2019	140213108	140082210	47.1054	141257	1601.8	1510	325797	843	626.2
B10P4-2014	140011482	139887920	47.3196	131015	1577.5	1496	291399	852	628.5
B10P4-2015	182478336	181878206	67.1379	189447	1575.4	1491	425623	852	633.3
B10P4-2016	140005824	139881886	47.3149	122321	1592.4	1489	275775	864	637.9
B10P4-2017	139942256	139816234	47.2934	142204	1586.3	1515	317701	864	639.7
B10P4-2018	133056250	132728228	49.154	138805	1603.6	1518	319622	855	636.3
B10P4-2019	140554986	140423878	47.2208	128461	1597.4	1513	295417	843	627.1
B10P5-2014	140869560	140744134	47.3252	146460	1603.8	1525	331672	861	636.3
B10P5-2015	108183764	108089198	36.5275	76733	1553.2	1461	168756	837	611.3
B10P5-2016	140145288	140019932	47.363	112414	1549.8	1466	246764	855	633.2
B10P5-2017	140001778	139878534	47.3136	135357	1568.3	1488	302716	855	632
B10P5-2018	108151262	108051784	36.4211	101124	1553.2	1473	227508	840	624.6
B10P5-2019	140238610	140107294	47.1135	144769	1598.2	1517	332704	843	626.4

## Sheet: Table S6
Table S6: The quality and taxonomy of MAGs in this study.
MAGs	Completeness (%)	Contamination (%)	Strain heterogeneity (%)	GTDB classification
B02P3-2016_bin.15	82.04	5.49	66.67	d__Archaea;p__Thermoproteota;c__Nitrososphaeria;o__Nitrososphaerales;f__Nitrososphaeraceae
B02P3-2019_bin.5	80.26	8.08	64.29	d__Archaea;p__Thermoproteota;c__Nitrososphaeria;o__Nitrososphaerales;f__Nitrososphaeraceae
B06P2-2015_bin.15	69.58	4.93	71.43	d__Archaea;p__Thermoproteota;c__Nitrososphaeria;o__Nitrososphaerales;f__Nitrososphaeraceae
B06P2-2016_bin.6	85.44	2.99	50	d__Archaea;p__Thermoproteota;c__Nitrososphaeria;o__Nitrososphaerales;f__Nitrososphaeraceae
B06P2-2017_bin.1	79.7	2.43	0	d__Archaea;p__Thermoproteota;c__Nitrososphaeria;o__Nitrososphaerales;f__Nitrososphaeraceae
B06P2-2019_bin.18	85.31	2.91	25	d__Archaea;p__Thermoproteota;c__Nitrososphaeria;o__Nitrososphaerales;f__Nitrososphaeraceae
B06P4-2015_bin.13	84.63	2.27	66.67	d__Archaea;p__Thermoproteota;c__Nitrososphaeria;o__Nitrososphaerales;f__Nitrososphaeraceae
B06P4-2016_bin.3	71.84	4.85	0	d__Archaea;p__Thermoproteota;c__Nitrososphaeria;o__Nitrososphaerales;f__Nitrososphaeraceae
B06P4-2017_bin.7	88.44	3.72	40	d__Archaea;p__Thermoproteota;c__Nitrososphaeria;o__Nitrososphaerales;f__Nitrososphaeraceae
B06P4-2018_bin.2	64.65	2.89	11.11	d__Archaea;p__Thermoproteota;c__Nitrososphaeria;o__Nitrososphaerales;f__Nitrososphaeraceae
B06P4-2019_bin.5	81.48	1.94	0	d__Archaea;p__Thermoproteota;c__Nitrososphaeria;o__Nitrososphaerales;f__Nitrososphaeraceae
B06P5-2015_bin.11	74.2	3.12	33.33	d__Archaea;p__Thermoproteota;c__Nitrososphaeria;o__Nitrososphaerales;f__Nitrososphaeraceae
B07P1-2015_bin.5	81.88	5.83	14.29	d__Archaea;p__Thermoproteota;c__Nitrososphaeria;o__Nitrososphaerales;f__Nitrososphaeraceae
B07P1-2017_bin.8	77.83	6.15	12.5	d__Archaea;p__Thermoproteota;c__Nitrososphaeria;o__Nitrososphaerales;f__Nitrososphaeraceae
B07P5-2015_bin.14	79.62	2.91	33.33	d__Archaea;p__Thermoproteota;c__Nitrososphaeria;o__Nitrososphaerales;f__Nitrososphaeraceae
B07P5-2017_bin.10	76.78	2.91	0	d__Archaea;p__Thermoproteota;c__Nitrososphaeria;o__Nitrososphaerales;f__Nitrososphaeraceae
B07P5-2019_bin.7	74.23	3.4	40	d__Archaea;p__Thermoproteota;c__Nitrososphaeria;o__Nitrososphaerales;f__Nitrososphaeraceae
B08P1-2015_bin.15	83.82	1.94	50	d__Archaea;p__Thermoproteota;c__Nitrososphaeria;o__Nitrososphaerales;f__Nitrososphaeraceae
B08P4-2017_bin.4	74.78	2.02	66.67	d__Archaea;p__Thermoproteota;c__Nitrososphaeria;o__Nitrososphaerales;f__Nitrososphaeraceae
B08P5-2015_bin.14	88.51	1.46	50	d__Archaea;p__Thermoproteota;c__Nitrososphaeria;o__Nitrososphaerales;f__Nitrososphaeraceae
B08P5-2018_bin.8	78.17	2.91	0	d__Archaea;p__Thermoproteota;c__Nitrososphaeria;o__Nitrososphaerales;f__Nitrososphaeraceae
B09P2-2017_bin.14	74.21	0.97	100	d__Archaea;p__Thermoproteota;c__Nitrososphaeria;o__Nitrososphaerales;f__Nitrososphaeraceae
B09P2-2019_bin.10	67.26	5.5	0	d__Archaea;p__Thermoproteota;c__Nitrososphaeria;o__Nitrososphaerales;f__Nitrososphaeraceae
B09P3-2014_bin.17	78.64	4.69	0	d__Archaea;p__Thermoproteota;c__Nitrososphaeria;o__Nitrososphaerales;f__Nitrososphaeraceae
B09P3-2016_bin.14	78.96	2.99	25	d__Archaea;p__Thermoproteota;c__Nitrososphaeria;o__Nitrososphaerales;f__Nitrososphaeraceae
B09P3-2017_bin.3	89.81	6.31	22.22	d__Archaea;p__Thermoproteota;c__Nitrososphaeria;o__Nitrososphaerales;f__Nitrososphaeraceae
B09P3-2019_bin.9	73.72	2.26	50	d__Archaea;p__Thermoproteota;c__Nitrososphaeria;o__Nitrososphaerales;f__Nitrososphaeraceae
B09P5-2014_bin.24	92.72	3.29	22.22	d__Archaea;p__Thermoproteota;c__Nitrososphaeria;o__Nitrososphaerales;f__Nitrososphaeraceae
B09P5-2017_bin.13	86.41	4.85	16.67	d__Archaea;p__Thermoproteota;c__Nitrososphaeria;o__Nitrososphaerales;f__Nitrososphaeraceae
B09P5-2019_bin.10	63.67	1.46	50	d__Archaea;p__Thermoproteota;c__Nitrososphaeria;o__Nitrososphaerales;f__Nitrososphaeraceae
B10P3-2018_bin.25	69.54	2.27	33.33	d__Archaea;p__Thermoproteota;c__Nitrososphaeria;o__Nitrososphaerales;f__Nitrososphaeraceae
B10P4-2014_bin.9	79.45	5	57.14	d__Archaea;p__Thermoproteota;c__Nitrososphaeria;o__Nitrososphaerales;f__Nitrososphaeraceae
B10P5-2015_bin.6	85.6	6.8	30	d__Archaea;p__Thermoproteota;c__Nitrososphaeria;o__Nitrososphaerales;f__Nitrososphaeraceae
B01P2-2014_bin.4	81.65	9.6	10.53	d__Archaea;p__Thermoproteota;c__Nitrososphaeria;o__Nitrososphaerales;f__Nitrososphaeraceae
B01P2-2015_bin.3	98.06	3.88	0	d__Archaea;p__Thermoproteota;c__Nitrososphaeria;o__Nitrososphaerales;f__Nitrososphaeraceae
B01P2-2016_bin.14	97.25	6.31	37.5	d__Archaea;p__Thermoproteota;c__Nitrososphaeria;o__Nitrososphaerales;f__Nitrososphaeraceae
B01P2-2017_bin.15	95.79	3.96	71.43	d__Archaea;p__Thermoproteota;c__Nitrososphaeria;o__Nitrososphaerales;f__Nitrososphaeraceae
B01P2-2018_bin.13	92.72	2.27	0	d__Archaea;p__Thermoproteota;c__Nitrososphaeria;o__Nitrososphaerales;f__Nitrososphaeraceae
B01P2-2019_bin.14	96.6	2.43	66.67	d__Archaea;p__Thermoproteota;c__Nitrososphaeria;o__Nitrososphaerales;f__Nitrososphaeraceae
B01P4-2014_bin.4	97.57	1.46	50	d__Archaea;p__Thermoproteota;c__Nitrososphaeria;o__Nitrososphaerales;f__Nitrososphaeraceae
B01P4-2015_bin.4	96.6	3.4	50	d__Archaea;p__Thermoproteota;c__Nitrososphaeria;o__Nitrososphaerales;f__Nitrososphaeraceae
B01P4-2016_bin.14	97.57	2.91	75	d__Archaea;p__Thermoproteota;c__Nitrososphaeria;o__Nitrososphaerales;f__Nitrososphaeraceae
B01P4-2017_bin.6	98.32	2.91	50	d__Archaea;p__Thermoproteota;c__Nitrososphaeria;o__Nitrososphaerales;f__Nitrososphaeraceae
B01P4-2018_bin.7	99.51	1.94	50	d__Archaea;p__Thermoproteota;c__Nitrososphaeria;o__Nitrososphaerales;f__Nitrososphaeraceae
B01P4-2019_bin.4	97.57	1.94	50	d__Archaea;p__Thermoproteota;c__Nitrososphaeria;o__Nitrososphaerales;f__Nitrososphaeraceae
B01P5-2014_bin.9	98.54	2.27	33.33	d__Archaea;p__Thermoproteota;c__Nitrososphaeria;o__Nitrososphaerales;f__Nitrososphaeraceae
B01P5-2015_bin.6	96.93	0.97	0	d__Archaea;p__Thermoproteota;c__Nitrososphaeria;o__Nitrososphaerales;f__Nitrososphaeraceae
B01P5-2016_bin.6	93.69	1.94	50	d__Archaea;p__Thermoproteota;c__Nitrososphaeria;o__Nitrososphaerales;f__Nitrososphaeraceae
B01P5-2017_bin.3	97.57	2.43	66.67	d__Archaea;p__Thermoproteota;c__Nitrososphaeria;o__Nitrososphaerales;f__Nitrososphaeraceae
B01P5-2018_bin.1	96.6	2.99	80	d__Archaea;p__Thermoproteota;c__Nitrososphaeria;o__Nitrososphaerales;f__Nitrososphaeraceae
B01P5-2019_bin.17	96.28	0.97	0	d__Archaea;p__Thermoproteota;c__Nitrososphaeria;o__Nitrososphaerales;f__Nitrososphaeraceae
B02P1-2015_bin.8	97.09	8.33	16.67	d__Archaea;p__Thermoproteota;c__Nitrososphaeria;o__Nitrososphaerales;f__Nitrososphaeraceae
B02P1-2016_bin.10	97.57	1.94	0	d__Archaea;p__Thermoproteota;c__Nitrososphaeria;o__Nitrososphaerales;f__Nitrososphaeraceae
B02P1-2017_bin.10	98.06	3.96	66.67	d__Archaea;p__Thermoproteota;c__Nitrososphaeria;o__Nitrososphaerales;f__Nitrososphaeraceae
B02P1-2018_bin.10	98.54	2.34	50	d__Archaea;p__Thermoproteota;c__Nitrososphaeria;o__Nitrososphaerales;f__Nitrososphaeraceae
B02P1-2019_bin.7	52.4	8.58	7.14	d__Archaea;p__Thermoproteota;c__Nitrososphaeria;o__Nitrososphaerales;f__Nitrososphaeraceae
B02P3-2014_bin.3	98.54	1.94	0	d__Archaea;p__Thermoproteota;c__Nitrososphaeria;o__Nitrososphaerales;f__Nitrososphaeraceae
B02P3-2015_bin.3	95.15	3.24	75	d__Archaea;p__Thermoproteota;c__Nitrososphaeria;o__Nitrososphaerales;f__Nitrososphaeraceae
B02P3-2016_bin.2	97.57	2.91	50	d__Archaea;p__Thermoproteota;c__Nitrososphaeria;o__Nitrososphaerales;f__Nitrososphaeraceae
B02P3-2017_bin.9	95.63	2.43	25	d__Archaea;p__Thermoproteota;c__Nitrososphaeria;o__Nitrososphaerales;f__Nitrososphaeraceae
B02P3-2018_bin.3	98.22	3.48	50	d__Archaea;p__Thermoproteota;c__Nitrososphaeria;o__Nitrososphaerales;f__Nitrososphaeraceae
B02P3-2019_bin.10	93.2	0.97	0	d__Archaea;p__Thermoproteota;c__Nitrososphaeria;o__Nitrososphaerales;f__Nitrososphaeraceae
B02P4-2014_bin.11	97.57	5.18	0	d__Archaea;p__Thermoproteota;c__Nitrososphaeria;o__Nitrososphaerales;f__Nitrososphaeraceae
B02P4-2016_bin.6	94.66	1.94	0	d__Archaea;p__Thermoproteota;c__Nitrososphaeria;o__Nitrososphaerales;f__Nitrososphaeraceae
B02P4-2017_bin.3	98.06	3.4	33.33	d__Archaea;p__Thermoproteota;c__Nitrososphaeria;o__Nitrososphaerales;f__Nitrososphaeraceae
B02P4-2018_bin.3	87.54	0.49	0	d__Archaea;p__Thermoproteota;c__Nitrososphaeria;o__Nitrososphaerales;f__Nitrososphaeraceae
B02P4-2019_bin.13	97.25	1.78	33.33	d__Archaea;p__Thermoproteota;c__Nitrososphaeria;o__Nitrososphaerales;f__Nitrososphaeraceae
B03P1-2014_bin.4	98.54	3.4	50	d__Archaea;p__Thermoproteota;c__Nitrososphaeria;o__Nitrososphaerales;f__Nitrososphaeraceae
B03P1-2015_bin.12	96.53	2.91	66.67	d__Archaea;p__Thermoproteota;c__Nitrososphaeria;o__Nitrososphaerales;f__Nitrososphaeraceae
B03P1-2016_bin.11	97.25	3.88	0	d__Archaea;p__Thermoproteota;c__Nitrososphaeria;o__Nitrososphaerales;f__Nitrososphaeraceae
B03P1-2017_bin.21	97.57	2.91	50	d__Archaea;p__Thermoproteota;c__Nitrososphaeria;o__Nitrososphaerales;f__Nitrososphaeraceae
B03P1-2018_bin.4	97.73	0.97	0	d__Archaea;p__Thermoproteota;c__Nitrososphaeria;o__Nitrososphaerales;f__Nitrososphaeraceae
B03P1-2019_bin.4	97.9	3.96	33.33	d__Archaea;p__Thermoproteota;c__Nitrososphaeria;o__Nitrososphaerales;f__Nitrososphaeraceae
B03P2-2014_bin.24	96.02	2.27	33.33	d__Archaea;p__Thermoproteota;c__Nitrososphaeria;o__Nitrososphaerales;f__Nitrososphaeraceae
B03P2-2015_bin.7	97.57	0.97	0	d__Archaea;p__Thermoproteota;c__Nitrososphaeria;o__Nitrososphaerales;f__Nitrososphaeraceae
B03P2-2016_bin.6	97.57	4.59	25	d__Archaea;p__Thermoproteota;c__Nitrososphaeria;o__Nitrososphaerales;f__Nitrososphaeraceae
B03P2-2017_bin.22	98.54	3.24	75	d__Archaea;p__Thermoproteota;c__Nitrososphaeria;o__Nitrososphaerales;f__Nitrososphaeraceae
B03P2-2018_bin.3	97.57	1.94	50	d__Archaea;p__Thermoproteota;c__Nitrososphaeria;o__Nitrososphaerales;f__Nitrososphaeraceae
B03P2-2019_bin.5	97.09	4.28	75	d__Archaea;p__Thermoproteota;c__Nitrososphaeria;o__Nitrososphaerales;f__Nitrososphaeraceae
B03P3-2014_bin.21	97.57	3.23	33.33	d__Archaea;p__Thermoproteota;c__Nitrososphaeria;o__Nitrososphaerales;f__Nitrososphaeraceae
B03P3-2015_bin.7	96.12	4.28	83.33	d__Archaea;p__Thermoproteota;c__Nitrososphaeria;o__Nitrososphaerales;f__Nitrososphaeraceae
B03P3-2016_bin.5	97.57	2.27	75	d__Archaea;p__Thermoproteota;c__Nitrososphaeria;o__Nitrososphaerales;f__Nitrososphaeraceae
B03P3-2017_bin.3	97.57	2.99	50	d__Archaea;p__Thermoproteota;c__Nitrososphaeria;o__Nitrososphaerales;f__Nitrososphaeraceae
B03P3-2018_bin.13	98.54	3.88	40	d__Archaea;p__Thermoproteota;c__Nitrososphaeria;o__Nitrososphaerales;f__Nitrososphaeraceae
B03P3-2019_bin.2	97.73	0.97	0	d__Archaea;p__Thermoproteota;c__Nitrososphaeria;o__Nitrososphaerales;f__Nitrososphaeraceae
B04P1-2014_bin.3	96.28	2.91	33.33	d__Archaea;p__Thermoproteota;c__Nitrososphaeria;o__Nitrososphaerales;f__Nitrososphaeraceae
B04P1-2015_bin.4	97.25	1.05	0	d__Archaea;p__Thermoproteota;c__Nitrososphaeria;o__Nitrososphaerales;f__Nitrososphaeraceae
B04P1-2016_bin.7	96.6	4.07	14.29	d__Archaea;p__Thermoproteota;c__Nitrososphaeria;o__Nitrososphaerales;f__Nitrososphaeraceae
B04P1-2017_bin.17	96.12	2.91	25	d__Archaea;p__Thermoproteota;c__Nitrososphaeria;o__Nitrososphaerales;f__Nitrososphaeraceae
B04P1-2018_bin.2	93.37	3.4	20	d__Archaea;p__Thermoproteota;c__Nitrososphaeria;o__Nitrososphaerales;f__Nitrososphaeraceae
B04P1-2019_bin.7	94.66	0.97	0	d__Archaea;p__Thermoproteota;c__Nitrososphaeria;o__Nitrososphaerales;f__Nitrososphaeraceae
B04P2-2014_bin.20	98.06	0.97	0	d__Archaea;p__Thermoproteota;c__Nitrososphaeria;o__Nitrososphaerales;f__Nitrososphaeraceae
B04P2-2015_bin.9	96.12	1.94	50	d__Archaea;p__Thermoproteota;c__Nitrososphaeria;o__Nitrososphaerales;f__Nitrososphaeraceae
B04P2-2016_bin.12	99.51	3.4	60	d__Archaea;p__Thermoproteota;c__Nitrososphaeria;o__Nitrososphaerales;f__Nitrososphaeraceae
B04P2-2017_bin.9	96.2	3.4	50	d__Archaea;p__Thermoproteota;c__Nitrososphaeria;o__Nitrososphaerales;f__Nitrososphaeraceae
B04P2-2018_bin.4	97.57	4.37	66.67	d__Archaea;p__Thermoproteota;c__Nitrososphaeria;o__Nitrososphaerales;f__Nitrososphaeraceae
B04P2-2019_bin.5	96.12	1.46	100	d__Archaea;p__Thermoproteota;c__Nitrososphaeria;o__Nitrososphaerales;f__Nitrososphaeraceae
B04P3-2014_bin.3	98.06	3.38	28.57	d__Archaea;p__Thermoproteota;c__Nitrososphaeria;o__Nitrososphaerales;f__Nitrososphaeraceae
B04P3-2015_bin.10	97.09	2.43	66.67	d__Archaea;p__Thermoproteota;c__Nitrososphaeria;o__Nitrososphaerales;f__Nitrososphaeraceae
B04P3-2016_bin.8	95.15	1.46	50	d__Archaea;p__Thermoproteota;c__Nitrososphaeria;o__Nitrososphaerales;f__Nitrososphaeraceae
B04P3-2017_bin.12	97.35	2.75	80	d__Archaea;p__Thermoproteota;c__Nitrososphaeria;o__Nitrososphaerales;f__Nitrososphaeraceae
B04P3-2018_bin.10	94.98	0.97	0	d__Archaea;p__Thermoproteota;c__Nitrososphaeria;o__Nitrososphaerales;f__Nitrososphaeraceae
B04P3-2019_bin.16	96.28	3.88	50	d__Archaea;p__Thermoproteota;c__Nitrososphaeria;o__Nitrososphaerales;f__Nitrososphaeraceae
B05P1-2014_bin.8	98.54	4.21	57.14	d__Archaea;p__Thermoproteota;c__Nitrososphaeria;o__Nitrososphaerales;f__Nitrososphaeraceae
B05P1-2015_bin.12	97.57	0.97	0	d__Archaea;p__Thermoproteota;c__Nitrososphaeria;o__Nitrososphaerales;f__Nitrososphaeraceae
B05P1-2016_bin.7	93.69	3.8	33.33	d__Archaea;p__Thermoproteota;c__Nitrososphaeria;o__Nitrososphaerales;f__Nitrososphaeraceae
B05P1-2017_bin.5	98.06	0.97	0	d__Archaea;p__Thermoproteota;c__Nitrososphaeria;o__Nitrososphaerales;f__Nitrososphaeraceae
B05P1-2018_bin.10	96.28	3.4	75	d__Archaea;p__Thermoproteota;c__Nitrososphaeria;o__Nitrososphaerales;f__Nitrososphaeraceae
B05P1-2019_bin.6	97.09	3.4	40	d__Archaea;p__Thermoproteota;c__Nitrososphaeria;o__Nitrososphaerales;f__Nitrososphaeraceae
B05P2-2014_bin.13	94.17	3.21	0	d__Archaea;p__Thermoproteota;c__Nitrososphaeria;o__Nitrososphaerales;f__Nitrososphaeraceae
B05P2-2015_bin.9	98.32	4.85	33.33	d__Archaea;p__Thermoproteota;c__Nitrososphaeria;o__Nitrososphaerales;f__Nitrososphaeraceae
B05P2-2016_bin.6	88.2	1.94	0	d__Archaea;p__Thermoproteota;c__Nitrososphaeria;o__Nitrososphaerales;f__Nitrososphaeraceae
B05P2-2017_bin.15	97.57	2.91	0	d__Archaea;p__Thermoproteota;c__Nitrososphaeria;o__Nitrososphaerales;f__Nitrososphaeraceae
B05P2-2018_bin.1	97.57	5.5	37.5	d__Archaea;p__Thermoproteota;c__Nitrososphaeria;o__Nitrososphaerales;f__Nitrososphaeraceae
B05P3-2018_bin.11	81.72	1.86	50	d__Archaea;p__Thermoproteota;c__Nitrososphaeria;o__Nitrososphaerales;f__Nitrososphaeraceae
B06P2-2019_bin.2	88.81	5.18	50	d__Archaea;p__Thermoproteota;c__Nitrososphaeria;o__Nitrososphaerales;f__Nitrososphaeraceae
B06P4-2014_bin.20	76.86	3.88	25	d__Archaea;p__Thermoproteota;c__Nitrososphaeria;o__Nitrososphaerales;f__Nitrososphaeraceae
B06P4-2015_bin.11	85.11	0.97	0	d__Archaea;p__Thermoproteota;c__Nitrososphaeria;o__Nitrososphaerales;f__Nitrososphaeraceae
B06P4-2016_bin.10	85.19	1.94	100	d__Archaea;p__Thermoproteota;c__Nitrososphaeria;o__Nitrososphaerales;f__Nitrososphaeraceae
B06P4-2018_bin.5	95.72	3.4	40	d__Archaea;p__Thermoproteota;c__Nitrososphaeria;o__Nitrososphaerales;f__Nitrososphaeraceae
B06P4-2019_bin.8	93.85	5.83	83.33	d__Archaea;p__Thermoproteota;c__Nitrososphaeria;o__Nitrososphaerales;f__Nitrososphaeraceae
B06P5-2018_bin.5	87.22	4.37	60	d__Archaea;p__Thermoproteota;c__Nitrososphaeria;o__Nitrososphaerales;f__Nitrososphaeraceae
B07P1-2014_bin.6	70.67	4.37	33.33	d__Archaea;p__Thermoproteota;c__Nitrososphaeria;o__Nitrososphaerales;f__Nitrososphaeraceae
B07P1-2015_bin.1	89.81	3.4	20	d__Archaea;p__Thermoproteota;c__Nitrososphaeria;o__Nitrososphaerales;f__Nitrososphaeraceae
B07P1-2018_bin.16	79.85	5.34	0	d__Archaea;p__Thermoproteota;c__Nitrososphaeria;o__Nitrososphaerales;f__Nitrososphaeraceae
B07P5-2014_bin.2	70.87	8.74	16.67	d__Archaea;p__Thermoproteota;c__Nitrososphaeria;o__Nitrososphaerales;f__Nitrososphaeraceae
B07P5-2019_bin.11	81.55	2.43	0	d__Archaea;p__Thermoproteota;c__Nitrososphaeria;o__Nitrososphaerales;f__Nitrososphaeraceae
B08P1-2015_bin.10	84.79	6.8	50	d__Archaea;p__Thermoproteota;c__Nitrososphaeria;o__Nitrososphaerales;f__Nitrososphaeraceae
B08P5-2019_bin.10	82.71	2.27	0	d__Archaea;p__Thermoproteota;c__Nitrososphaeria;o__Nitrososphaerales;f__Nitrososphaeraceae
B09P2-2015_bin.9	77.83	8.18	13.04	d__Archaea;p__Thermoproteota;c__Nitrososphaeria;o__Nitrososphaerales;f__Nitrososphaeraceae
B09P2-2018_bin.5	61.9	7.99	7.69	d__Archaea;p__Thermoproteota;c__Nitrososphaeria;o__Nitrososphaerales;f__Nitrososphaeraceae
B10P3-2019_bin.13	80.02	0.07	100	d__Archaea;p__Thermoproteota;c__Nitrososphaeria;o__Nitrososphaerales;f__Nitrososphaeraceae
B10P4-2014_bin.15	74.81	0.97	0	d__Archaea;p__Thermoproteota;c__Nitrososphaeria;o__Nitrososphaerales;f__Nitrososphaeraceae
B10P4-2018_bin.4	78.54	4.59	50	d__Archaea;p__Thermoproteota;c__Nitrososphaeria;o__Nitrososphaerales;f__Nitrososphaeraceae
B10P5-2019_bin.10	90.34	3.72	50	d__Archaea;p__Thermoproteota;c__Nitrososphaeria;o__Nitrososphaerales;f__Nitrososphaeraceae
B05P3-2019_bin.3	87.38	4.44	57.14	d__Archaea;p__Thermoproteota;c__Nitrososphaeria;o__Nitrososphaerales;f__Nitrososphaeraceae
B06P2-2017_bin.15	85.76	7.84	28.57	d__Archaea;p__Thermoproteota;c__Nitrososphaeria;o__Nitrososphaerales;f__Nitrososphaeraceae
B06P2-2019_bin.17	95.15	5.49	40	d__Archaea;p__Thermoproteota;c__Nitrososphaeria;o__Nitrososphaerales;f__Nitrososphaeraceae
B06P4-2017_bin.5	91.42	2.02	33.33	d__Archaea;p__Thermoproteota;c__Nitrososphaeria;o__Nitrososphaerales;f__Nitrososphaeraceae
B06P4-2018_bin.12	96.6	2.34	25	d__Archaea;p__Thermoproteota;c__Nitrososphaeria;o__Nitrososphaerales;f__Nitrososphaeraceae
B06P4-2019_bin.17	90.78	3.4	40	d__Archaea;p__Thermoproteota;c__Nitrososphaeria;o__Nitrososphaerales;f__Nitrososphaeraceae
B07P4-2018_bin.12	92.72	8.25	45.45	d__Archaea;p__Thermoproteota;c__Nitrososphaeria;o__Nitrososphaerales;f__Nitrososphaeraceae
B08P1-2018_bin.6	95.68	1.94	50	d__Archaea;p__Thermoproteota;c__Nitrososphaeria;o__Nitrososphaerales;f__Nitrososphaeraceae
B08P5-2018_bin.12	92.98	7.28	20	d__Archaea;p__Thermoproteota;c__Nitrososphaeria;o__Nitrososphaerales;f__Nitrososphaeraceae
B09P2-2018_bin.4	94.59	2.91	0	d__Archaea;p__Thermoproteota;c__Nitrososphaeria;o__Nitrososphaerales;f__Nitrososphaeraceae
B09P2-2019_bin.8	93.69	5.83	42.86	d__Archaea;p__Thermoproteota;c__Nitrososphaeria;o__Nitrososphaerales;f__Nitrososphaeraceae
B09P3-2017_bin.11	95.31	5.34	28.57	d__Archaea;p__Thermoproteota;c__Nitrososphaeria;o__Nitrososphaerales;f__Nitrososphaeraceae
B09P3-2019_bin.7	89.03	2.27	33.33	d__Archaea;p__Thermoproteota;c__Nitrososphaeria;o__Nitrososphaerales;f__Nitrososphaeraceae
B10P3-2018_bin.2	93.73	6.96	36.36	d__Archaea;p__Thermoproteota;c__Nitrososphaeria;o__Nitrososphaerales;f__Nitrososphaeraceae
B01P2-2016_bin.18	57.42	3.88	0	d__Archaea;p__Thermoproteota;c__Nitrososphaeria;o__Nitrososphaerales;f__Nitrososphaeraceae
B01P2-2019_bin.8	71.84	1.94	0	d__Archaea;p__Thermoproteota;c__Nitrososphaeria;o__Nitrososphaerales;f__Nitrososphaeraceae
B01P4-2017_bin.13	51.51	8.74	0	d__Archaea;p__Thermoproteota;c__Nitrososphaeria;o__Nitrososphaerales;f__Nitrososphaeraceae
B02P1-2017_bin.13	62.62	0	0	d__Archaea;p__Thermoproteota;c__Nitrososphaeria;o__Nitrososphaerales;f__Nitrososphaeraceae
B02P3-2016_bin.8	71.84	1.29	50	d__Archaea;p__Thermoproteota;c__Nitrososphaeria;o__Nitrososphaerales;f__Nitrososphaeraceae
B02P3-2017_bin.3	89	2.91	0	d__Archaea;p__Thermoproteota;c__Nitrososphaeria;o__Nitrososphaerales;f__Nitrososphaeraceae
B02P3-2019_bin.6	93.55	3.88	0	d__Archaea;p__Thermoproteota;c__Nitrososphaeria;o__Nitrososphaerales;f__Nitrososphaeraceae
B05P2-2015_bin.16	81.22	5.83	0	d__Archaea;p__Thermoproteota;c__Nitrososphaeria;o__Nitrososphaerales;f__Nitrososphaeraceae
B05P3-2016_bin.10	56.39	2.91	66.67	d__Archaea;p__Thermoproteota;c__Nitrososphaeria;o__Nitrososphaerales;f__Nitrososphaeraceae
B06P2-2015_bin.7	76.86	3.88	0	d__Archaea;p__Thermoproteota;c__Nitrososphaeria;o__Nitrososphaerales;f__Nitrososphaeraceae
B06P2-2016_bin.12	87.64	4.37	20	d__Archaea;p__Thermoproteota;c__Nitrososphaeria;o__Nitrososphaerales;f__Nitrososphaeraceae
B06P2-2017_bin.6	68.27	2.91	0	d__Archaea;p__Thermoproteota;c__Nitrososphaeria;o__Nitrososphaerales;f__Nitrososphaeraceae
B06P2-2018_bin.3	55.97	4.85	0	d__Archaea;p__Thermoproteota;c__Nitrososphaeria;o__Nitrososphaerales;f__Nitrososphaeraceae
B06P2-2019_bin.15	84.55	3.56	0	d__Archaea;p__Thermoproteota;c__Nitrososphaeria;o__Nitrososphaerales;f__Nitrososphaeraceae
B06P4-2015_bin.7	83.87	5.34	33.33	d__Archaea;p__Thermoproteota;c__Nitrososphaeria;o__Nitrososphaerales;f__Nitrososphaeraceae
B06P4-2016_bin.7	60.03	3.88	25	d__Archaea;p__Thermoproteota;c__Nitrososphaeria;o__Nitrososphaerales;f__Nitrososphaeraceae
B06P4-2017_bin.15	73.01	0.81	50	d__Archaea;p__Thermoproteota;c__Nitrososphaeria;o__Nitrososphaerales;f__Nitrososphaeraceae
B06P4-2018_bin.11	73.79	2.91	33.33	d__Archaea;p__Thermoproteota;c__Nitrososphaeria;o__Nitrososphaerales;f__Nitrososphaeraceae
B06P4-2019_bin.9	93.28	3.88	60	d__Archaea;p__Thermoproteota;c__Nitrososphaeria;o__Nitrososphaerales;f__Nitrososphaeraceae
B06P5-2015_bin.20	78.28	2.91	33.33	d__Archaea;p__Thermoproteota;c__Nitrososphaeria;o__Nitrososphaerales;f__Nitrososphaeraceae
B06P5-2018_bin.11	78.79	3.48	40	d__Archaea;p__Thermoproteota;c__Nitrososphaeria;o__Nitrososphaerales;f__Nitrososphaeraceae
B07P1-2015_bin.6	88.95	7.28	11.11	d__Archaea;p__Thermoproteota;c__Nitrososphaeria;o__Nitrososphaerales;f__Nitrososphaeraceae
B07P1-2018_bin.6	86.71	6.15	42.86	d__Archaea;p__Thermoproteota;c__Nitrososphaeria;o__Nitrososphaerales;f__Nitrososphaeraceae
B07P4-2018_bin.14	85.1	6.96	27.27	d__Archaea;p__Thermoproteota;c__Nitrososphaeria;o__Nitrososphaerales;f__Nitrososphaeraceae
B07P5-2015_bin.1	51.94	1.94	0	d__Archaea;p__Thermoproteota;c__Nitrososphaeria;o__Nitrososphaerales;f__Nitrososphaeraceae
B07P5-2016_bin.14	57.61	2.91	0	d__Archaea;p__Thermoproteota;c__Nitrososphaeria;o__Nitrososphaerales;f__Nitrososphaeraceae
B07P5-2017_bin.19	69.55	2.27	33.33	d__Archaea;p__Thermoproteota;c__Nitrososphaeria;o__Nitrososphaerales;f__Nitrososphaeraceae
B07P5-2019_bin.13	80.05	1.94	0	d__Archaea;p__Thermoproteota;c__Nitrososphaeria;o__Nitrososphaerales;f__Nitrososphaeraceae
B08P1-2015_bin.21	88.95	4.85	40	d__Archaea;p__Thermoproteota;c__Nitrososphaeria;o__Nitrososphaerales;f__Nitrososphaeraceae
B08P1-2016_bin.1	65.73	0	0	d__Archaea;p__Thermoproteota;c__Nitrososphaeria;o__Nitrososphaerales;f__Nitrososphaeraceae
B08P1-2017_bin.9	68.13	1.29	0	d__Archaea;p__Thermoproteota;c__Nitrososphaeria;o__Nitrososphaerales;f__Nitrososphaeraceae
B08P1-2018_bin.7	72.72	2.27	25	d__Archaea;p__Thermoproteota;c__Nitrososphaeria;o__Nitrososphaerales;f__Nitrososphaeraceae
B08P1-2019_bin.12	57.93	0.97	0	d__Archaea;p__Thermoproteota;c__Nitrososphaeria;o__Nitrososphaerales;f__Nitrososphaeraceae
B08P4-2015_bin.14	60.14	3.4	25	d__Archaea;p__Thermoproteota;c__Nitrososphaeria;o__Nitrososphaerales;f__Nitrososphaeraceae
B08P4-2016_bin.12	61.56	0.97	0	d__Archaea;p__Thermoproteota;c__Nitrososphaeria;o__Nitrososphaerales;f__Nitrososphaeraceae
B08P4-2017_bin.6	86.25	1.94	0	d__Archaea;p__Thermoproteota;c__Nitrososphaeria;o__Nitrososphaerales;f__Nitrososphaeraceae
B08P4-2018_bin.10	55	0.97	0	d__Archaea;p__Thermoproteota;c__Nitrososphaeria;o__Nitrososphaerales;f__Nitrososphaeraceae
B08P4-2019_bin.1	81.88	1.94	50	d__Archaea;p__Thermoproteota;c__Nitrososphaeria;o__Nitrososphaerales;f__Nitrososphaeraceae
B08P5-2015_bin.7	85.32	8.74	27.27	d__Archaea;p__Thermoproteota;c__Nitrososphaeria;o__Nitrososphaerales;f__Nitrososphaeraceae
B08P5-2016_bin.8	59.87	3.4	25	d__Archaea;p__Thermoproteota;c__Nitrososphaeria;o__Nitrososphaerales;f__Nitrososphaeraceae
B08P5-2018_bin.2	88.35	3.48	33.33	d__Archaea;p__Thermoproteota;c__Nitrososphaeria;o__Nitrososphaerales;f__Nitrososphaeraceae
B08P5-2019_bin.13	78.48	2.91	33.33	d__Archaea;p__Thermoproteota;c__Nitrososphaeria;o__Nitrososphaerales;f__Nitrososphaeraceae
B09P2-2016_bin.4	77.99	3.88	25	d__Archaea;p__Thermoproteota;c__Nitrososphaeria;o__Nitrososphaerales;f__Nitrososphaeraceae
B09P2-2017_bin.15	79.28	4.21	33.33	d__Archaea;p__Thermoproteota;c__Nitrososphaeria;o__Nitrososphaerales;f__Nitrososphaeraceae
B09P2-2018_bin.14	69.21	1.94	0	d__Archaea;p__Thermoproteota;c__Nitrososphaeria;o__Nitrososphaerales;f__Nitrososphaeraceae
B09P2-2019_bin.1	80.97	2.91	20	d__Archaea;p__Thermoproteota;c__Nitrososphaeria;o__Nitrososphaerales;f__Nitrososphaeraceae
B09P3-2014_bin.21	74.04	0	0	d__Archaea;p__Thermoproteota;c__Nitrososphaeria;o__Nitrososphaerales;f__Nitrososphaeraceae
B09P3-2015_bin.14	69.85	1.29	50	d__Archaea;p__Thermoproteota;c__Nitrososphaeria;o__Nitrososphaerales;f__Nitrososphaeraceae
B09P3-2016_bin.3	81.07	4.85	20	d__Archaea;p__Thermoproteota;c__Nitrososphaeria;o__Nitrososphaerales;f__Nitrososphaeraceae
B09P3-2017_bin.7	91.87	4.37	20	d__Archaea;p__Thermoproteota;c__Nitrososphaeria;o__Nitrososphaerales;f__Nitrososphaeraceae
B09P3-2019_bin.16	68.93	1.94	0	d__Archaea;p__Thermoproteota;c__Nitrososphaeria;o__Nitrososphaerales;f__Nitrososphaeraceae
B09P5-2014_bin.3	91.26	5.18	66.67	d__Archaea;p__Thermoproteota;c__Nitrososphaeria;o__Nitrososphaerales;f__Nitrososphaeraceae
B09P5-2017_bin.3	92.81	7.64	11.76	d__Archaea;p__Thermoproteota;c__Nitrososphaeria;o__Nitrososphaerales;f__Nitrososphaeraceae
B09P5-2018_bin.15	80	2.59	50	d__Archaea;p__Thermoproteota;c__Nitrososphaeria;o__Nitrososphaerales;f__Nitrososphaeraceae
B09P5-2019_bin.5	76.84	3.4	0	d__Archaea;p__Thermoproteota;c__Nitrososphaeria;o__Nitrososphaerales;f__Nitrososphaeraceae
B10P3-2016_bin.17	56.15	2.91	0	d__Archaea;p__Thermoproteota;c__Nitrososphaeria;o__Nitrososphaerales;f__Nitrososphaeraceae
B10P3-2017_bin.11	63.98	3.88	0	d__Archaea;p__Thermoproteota;c__Nitrososphaeria;o__Nitrososphaerales;f__Nitrososphaeraceae
B10P3-2019_bin.18	66.39	3.24	50	d__Archaea;p__Thermoproteota;c__Nitrososphaeria;o__Nitrososphaerales;f__Nitrososphaeraceae
B10P4-2014_bin.12	83.25	4.37	40	d__Archaea;p__Thermoproteota;c__Nitrososphaeria;o__Nitrososphaerales;f__Nitrososphaeraceae
B10P4-2015_bin.9	78.96	5.34	16.67	d__Archaea;p__Thermoproteota;c__Nitrososphaeria;o__Nitrososphaerales;f__Nitrososphaeraceae
B10P4-2018_bin.6	66.34	0.97	0	d__Archaea;p__Thermoproteota;c__Nitrososphaeria;o__Nitrososphaerales;f__Nitrososphaeraceae
B10P4-2019_bin.5	68.85	1.94	50	d__Archaea;p__Thermoproteota;c__Nitrososphaeria;o__Nitrososphaerales;f__Nitrososphaeraceae
B10P5-2014_bin.8	69.17	3.4	75	d__Archaea;p__Thermoproteota;c__Nitrososphaeria;o__Nitrososphaerales;f__Nitrososphaeraceae
B10P5-2015_bin.4	75.38	4.85	40	d__Archaea;p__Thermoproteota;c__Nitrososphaeria;o__Nitrososphaerales;f__Nitrososphaeraceae
B10P5-2017_bin.13	54.69	0.97	100	d__Archaea;p__Thermoproteota;c__Nitrososphaeria;o__Nitrososphaerales;f__Nitrososphaeraceae
B10P5-2018_bin.5	57.18	2.02	0	d__Archaea;p__Thermoproteota;c__Nitrososphaeria;o__Nitrososphaerales;f__Nitrososphaeraceae
B10P5-2019_bin.4	79.47	3.88	0	d__Archaea;p__Thermoproteota;c__Nitrososphaeria;o__Nitrososphaerales;f__Nitrososphaeraceae
B01P4-2016_bin.12	67.39	6.8	87.5	d__Archaea;p__Thermoproteota;c__Nitrososphaeria;o__Nitrososphaerales;f__Nitrososphaeraceae
B01P4-2017_bin.12	75.26	7.99	21.43	d__Archaea;p__Thermoproteota;c__Nitrososphaeria;o__Nitrososphaerales;f__Nitrososphaeraceae
B01P4-2019_bin.12	68.51	6.31	27.27	d__Archaea;p__Thermoproteota;c__Nitrososphaeria;o__Nitrososphaerales;f__Nitrososphaeraceae
B02P3-2016_bin.9	71.37	5.83	85.71	d__Archaea;p__Thermoproteota;c__Nitrososphaeria;o__Nitrososphaerales;f__Nitrososphaeraceae
B02P4-2016_bin.9	64.1	9.2	15.79	d__Archaea;p__Thermoproteota;c__Nitrososphaeria;o__Nitrososphaerales;f__Nitrososphaeraceae
B02P4-2019_bin.8	52.65	9.06	12.5	d__Archaea;p__Thermoproteota;c__Nitrososphaeria;o__Nitrososphaerales;f__Nitrososphaeraceae
B04P1-2015_bin.12	52.31	4.85	20	d__Archaea;p__Thermoproteota;c__Nitrososphaeria;o__Nitrososphaerales;f__Nitrososphaeraceae
B06P5-2019_bin.5	58.99	2.21	25	d__Bacteria;p__Acidobacteriota;c__Acidobacteriae;o__Acidobacteriales;f__Acidobacteriaceae
B01P5-2014_bin.6	60.1	9.76	0	d__Bacteria;p__Acidobacteriota;c__Acidobacteriae;o__Acidobacteriales;f__Acidobacteriaceae
B01P5-2015_bin.12	54.51	2.56	0	d__Bacteria;p__Acidobacteriota;c__Acidobacteriae;o__Acidobacteriales;f__Acidobacteriaceae
B03P1-2014_bin.22	86.27	7.96	17.86	d__Bacteria;p__Acidobacteriota;c__Acidobacteriae;o__Acidobacteriales;f__Acidobacteriaceae
B03P1-2016_bin.15	80.76	9.72	6.45	d__Bacteria;p__Acidobacteriota;c__Acidobacteriae;o__Acidobacteriales;f__Acidobacteriaceae
B03P2-2014_bin.14	94.22	5.34	28.57	d__Bacteria;p__Acidobacteriota;c__Acidobacteriae;o__Acidobacteriales;f__Acidobacteriaceae
B03P2-2015_bin.12	65.64	5.65	13.95	d__Bacteria;p__Acidobacteriota;c__Acidobacteriae;o__Acidobacteriales;f__Acidobacteriaceae
B03P2-2016_bin.13	72.12	5.83	10.53	d__Bacteria;p__Acidobacteriota;c__Acidobacteriae;o__Acidobacteriales;f__Acidobacteriaceae
B03P3-2014_bin.17	93.37	5.53	42.86	d__Bacteria;p__Acidobacteriota;c__Acidobacteriae;o__Acidobacteriales;f__Acidobacteriaceae
B03P3-2015_bin.16	52.6	9.78	0	d__Bacteria;p__Acidobacteriota;c__Acidobacteriae;o__Acidobacteriales;f__Acidobacteriaceae
B03P3-2015_bin.8	93.55	3.61	71.43	d__Bacteria;p__Acidobacteriota;c__Acidobacteriae;o__Acidobacteriales;f__Acidobacteriaceae
B03P3-2016_bin.17	84.8	3.06	0	d__Bacteria;p__Acidobacteriota;c__Acidobacteriae;o__Acidobacteriales;f__Acidobacteriaceae
B01P5-2014_bin.1	60.39	1.8	0	d__Bacteria;p__Acidobacteriota;c__Acidobacteriae;o__Bryobacterales;f__Bryobacteraceae
B03P1-2014_bin.2	65.32	4.73	14.29	d__Bacteria;p__Acidobacteriota;c__Acidobacteriae;o__Bryobacterales;f__Bryobacteraceae
B04P1-2014_bin.1	55.84	1.75	0	d__Bacteria;p__Acidobacteriota;c__Acidobacteriae;o__Bryobacterales;f__Bryobacteraceae
B04P2-2014_bin.19	95.99	3.58	28.57	d__Bacteria;p__Acidobacteriota;c__Acidobacteriae;o__Bryobacterales;f__Bryobacteraceae
B03P2-2014_bin.15	66.43	3.99	50	d__Bacteria;p__Acidobacteriota;c__Acidobacteriae;o__Bryobacterales;f__Bryobacteraceae
B03P2-2018_bin.8	52.86	5.17	0	d__Bacteria;p__Acidobacteriota;c__Acidobacteriae;o__Bryobacterales;f__Bryobacteraceae
B08P5-2014_bin.11	57.52	7.26	9.09	d__Bacteria;p__Acidobacteriota;c__Acidobacteriae;o__VXMN01;f__VXMN01
B01P2-2014_bin.12	65.09	4.27	40	d__Bacteria;p__Acidobacteriota;c__Blastocatellia;o__Pyrinomonadales;f__Pyrinomonadaceae
B01P2-2017_bin.8	53.1	2.07	0	d__Bacteria;p__Acidobacteriota;c__Blastocatellia;o__Pyrinomonadales;f__Pyrinomonadaceae
B01P4-2016_bin.8	97.38	7.22	10	d__Bacteria;p__Acidobacteriota;c__Blastocatellia;o__Pyrinomonadales;f__Pyrinomonadaceae
B01P4-2017_bin.5	94.67	8.31	29.41	d__Bacteria;p__Acidobacteriota;c__Blastocatellia;o__Pyrinomonadales;f__Pyrinomonadaceae
B02P3-2014_bin.6	61.77	1.71	0	d__Bacteria;p__Acidobacteriota;c__Blastocatellia;o__Pyrinomonadales;f__Pyrinomonadaceae
B08P5-2016_bin.15	77.76	4.91	28.57	d__Bacteria;p__Acidobacteriota;c__Blastocatellia;o__Pyrinomonadales;f__Pyrinomonadaceae
B01P2-2017_bin.3	85.75	9.96	37.5	d__Bacteria;p__Acidobacteriota;c__Blastocatellia;o__Pyrinomonadales;f__Pyrinomonadaceae
B01P4-2014_bin.3	69.42	7.96	53.33	d__Bacteria;p__Acidobacteriota;c__Blastocatellia;o__Pyrinomonadales;f__Pyrinomonadaceae
B01P4-2016_bin.4	87.89	8.17	60	d__Bacteria;p__Acidobacteriota;c__Blastocatellia;o__Pyrinomonadales;f__Pyrinomonadaceae
B01P4-2017_bin.2	90.05	7.29	63.64	d__Bacteria;p__Acidobacteriota;c__Blastocatellia;o__Pyrinomonadales;f__Pyrinomonadaceae
B01P5-2019_bin.2	52.46	4.3	14.29	d__Bacteria;p__Acidobacteriota;c__Blastocatellia;o__Pyrinomonadales;f__Pyrinomonadaceae
B03P1-2014_bin.19	88.31	5.68	44.44	d__Bacteria;p__Acidobacteriota;c__Blastocatellia;o__Pyrinomonadales;f__Pyrinomonadaceae
B03P1-2015_bin.2	75.63	8.46	64.71	d__Bacteria;p__Acidobacteriota;c__Blastocatellia;o__Pyrinomonadales;f__Pyrinomonadaceae
B03P1-2017_bin.23	72.98	3.61	71.43	d__Bacteria;p__Acidobacteriota;c__Blastocatellia;o__Pyrinomonadales;f__Pyrinomonadaceae
B03P2-2014_bin.13	83.61	5.13	14.29	d__Bacteria;p__Acidobacteriota;c__Blastocatellia;o__Pyrinomonadales;f__Pyrinomonadaceae
B03P2-2017_bin.9	84.4	6.36	70.59	d__Bacteria;p__Acidobacteriota;c__Blastocatellia;o__Pyrinomonadales;f__Pyrinomonadaceae
B04P2-2014_bin.14	67.44	2.17	44.44	d__Bacteria;p__Acidobacteriota;c__Blastocatellia;o__Pyrinomonadales;f__Pyrinomonadaceae
B05P1-2014_bin.17	91.11	8.53	52.94	d__Bacteria;p__Acidobacteriota;c__Blastocatellia;o__Pyrinomonadales;f__Pyrinomonadaceae
B05P1-2015_bin.4	87.74	9.54	40	d__Bacteria;p__Acidobacteriota;c__Blastocatellia;o__Pyrinomonadales;f__Pyrinomonadaceae
B05P1-2016_bin.8	89.26	7.08	57.69	d__Bacteria;p__Acidobacteriota;c__Blastocatellia;o__Pyrinomonadales;f__Pyrinomonadaceae
B07P1-2014_bin.14	93.75	9.03	14.29	d__Bacteria;p__Acidobacteriota;c__Blastocatellia;o__Pyrinomonadales;f__Pyrinomonadaceae
B07P1-2015_bin.4	86.76	8.93	42.86	d__Bacteria;p__Acidobacteriota;c__Blastocatellia;o__Pyrinomonadales;f__Pyrinomonadaceae
B07P5-2014_bin.13	95.87	9.89	37.5	d__Bacteria;p__Acidobacteriota;c__Blastocatellia;o__Pyrinomonadales;f__Pyrinomonadaceae
B03P1-2019_bin.6	59.49	4.68	81.82	d__Bacteria;p__Acidobacteriota;c__Blastocatellia;o__Pyrinomonadales;f__Pyrinomonadaceae
B03P2-2014_bin.12	79.84	3.28	50	d__Bacteria;p__Acidobacteriota;c__Blastocatellia;o__Pyrinomonadales;f__Pyrinomonadaceae
B03P2-2016_bin.14	79.42	6.42	29.41	d__Bacteria;p__Acidobacteriota;c__Blastocatellia;o__Pyrinomonadales;f__Pyrinomonadaceae
B03P2-2016_bin.4	80.81	3.96	61.54	d__Bacteria;p__Acidobacteriota;c__Blastocatellia;o__Pyrinomonadales;f__Pyrinomonadaceae
B03P2-2017_bin.16	69.41	9.19	38.89	d__Bacteria;p__Acidobacteriota;c__Blastocatellia;o__Pyrinomonadales;f__Pyrinomonadaceae
B03P2-2018_bin.10	70.35	9.69	17.65	d__Bacteria;p__Acidobacteriota;c__Blastocatellia;o__Pyrinomonadales;f__Pyrinomonadaceae
B03P2-2018_bin.15	90.12	3.96	57.14	d__Bacteria;p__Acidobacteriota;c__Blastocatellia;o__Pyrinomonadales;f__Pyrinomonadaceae
B03P2-2019_bin.19	84.94	6.41	33.33	d__Bacteria;p__Acidobacteriota;c__Blastocatellia;o__Pyrinomonadales;f__Pyrinomonadaceae
B03P3-2014_bin.15	89.18	7.26	50	d__Bacteria;p__Acidobacteriota;c__Blastocatellia;o__Pyrinomonadales;f__Pyrinomonadaceae
B03P3-2015_bin.13	51.48	5.34	12.5	d__Bacteria;p__Acidobacteriota;c__Blastocatellia;o__Pyrinomonadales;f__Pyrinomonadaceae
B03P3-2018_bin.23	93.2	2.64	25	d__Bacteria;p__Acidobacteriota;c__Blastocatellia;o__Pyrinomonadales;f__Pyrinomonadaceae
B04P3-2018_bin.14	75.81	7.51	33.33	d__Bacteria;p__Acidobacteriota;c__Blastocatellia;o__Pyrinomonadales;f__Pyrinomonadaceae
B05P1-2016_bin.6	83.61	5.41	12.5	d__Bacteria;p__Acidobacteriota;c__Blastocatellia;o__Pyrinomonadales;f__Pyrinomonadaceae
B05P1-2017_bin.14	73.18	7.37	55.56	d__Bacteria;p__Acidobacteriota;c__Blastocatellia;o__Pyrinomonadales;f__Pyrinomonadaceae
B05P1-2017_bin.6	74.65	0.85	0	d__Bacteria;p__Acidobacteriota;c__Blastocatellia;o__Pyrinomonadales;f__Pyrinomonadaceae
B01P5-2019_bin.3	81.25	3.23	33.33	d__Bacteria;p__Acidobacteriota;c__Thermoanaerobaculia;o__Gp7-AA8;f__Gp7-AA8
B02P4-2018_bin.6	55.8	7.21	0	d__Bacteria;p__Acidobacteriota;c__Vicinamibacteria;o__Vicinamibacterales;f__UBA2999
B03P1-2014_bin.7	69.83	0	0	d__Bacteria;p__Acidobacteriota;c__Vicinamibacteria;o__Vicinamibacterales;f__UBA2999
B03P1-2018_bin.6	56.53	2.99	10	d__Bacteria;p__Acidobacteriota;c__Vicinamibacteria;o__Vicinamibacterales;f__UBA2999
B03P2-2014_bin.21	77.4	3.42	25	d__Bacteria;p__Acidobacteriota;c__Vicinamibacteria;o__Vicinamibacterales;f__UBA2999
B03P2-2017_bin.23	65.51	3.76	16.67	d__Bacteria;p__Acidobacteriota;c__Vicinamibacteria;o__Vicinamibacterales;f__UBA2999
B03P2-2018_bin.5	85.25	4.27	0	d__Bacteria;p__Acidobacteriota;c__Vicinamibacteria;o__Vicinamibacterales;f__UBA2999
B03P3-2014_bin.20	52.59	6.77	0	d__Bacteria;p__Acidobacteriota;c__Vicinamibacteria;o__Vicinamibacterales;f__UBA2999
B03P3-2015_bin.2	59.48	1.72	0	d__Bacteria;p__Acidobacteriota;c__Vicinamibacteria;o__Vicinamibacterales;f__UBA2999
B03P3-2018_bin.10	65.58	2.14	0	d__Bacteria;p__Acidobacteriota;c__Vicinamibacteria;o__Vicinamibacterales;f__UBA2999
B04P1-2014_bin.4	58.62	2.59	50	d__Bacteria;p__Acidobacteriota;c__Vicinamibacteria;o__Vicinamibacterales;f__UBA2999
B04P2-2014_bin.3	80.36	5.98	0	d__Bacteria;p__Acidobacteriota;c__Vicinamibacteria;o__Vicinamibacterales;f__UBA2999
B04P3-2014_bin.7	58.21	3.47	16.67	d__Bacteria;p__Acidobacteriota;c__Vicinamibacteria;o__Vicinamibacterales;f__UBA2999
B04P3-2016_bin.6	82.37	2.56	33.33	d__Bacteria;p__Acidobacteriota;c__Vicinamibacteria;o__Vicinamibacterales;f__UBA2999
B04P3-2018_bin.15	67.07	4.54	20	d__Bacteria;p__Acidobacteriota;c__Vicinamibacteria;o__Vicinamibacterales;f__UBA2999
B06P4-2019_bin.1	57.88	4.7	66.67	d__Bacteria;p__Actinobacteriota;c__Actinomycetia;o__;f__
B07P4-2015_bin.3	57.59	3.7	60	d__Bacteria;p__Actinobacteriota;c__Actinomycetia;o__;f__
B09P3-2017_bin.19	76.92	2.86	33.33	d__Bacteria;p__Actinobacteriota;c__Actinomycetia;o__Mycobacteriales;f__Mycobacteriaceae
B01P2-2017_bin.10	59.8	5.62	41.38	d__Bacteria;p__Actinobacteriota;c__Actinomycetia;o__Propionibacteriales;f__Nocardioidaceae
B03P3-2019_bin.8	58.93	0	0	d__Bacteria;p__Actinobacteriota;c__Actinomycetia;o__Propionibacteriales;f__Nocardioidaceae
B01P4-2017_bin.16	75.14	1.63	80	d__Bacteria;p__Actinobacteriota;c__Actinomycetia;o__Propionibacteriales;f__Propionibacteriaceae
B01P4-2019_bin.3	85.49	2.59	25	d__Bacteria;p__Actinobacteriota;c__Actinomycetia;o__Propionibacteriales;f__Propionibacteriaceae
B01P5-2019_bin.13	55.05	5.5	78.57	d__Bacteria;p__Actinobacteriota;c__Actinomycetia;o__Propionibacteriales;f__Propionibacteriaceae
B02P1-2014_bin.12	60.57	5.87	21.05	d__Bacteria;p__Actinobacteriota;c__Actinomycetia;o__Propionibacteriales;f__Propionibacteriaceae
B02P1-2019_bin.4	70.66	0.69	50	d__Bacteria;p__Actinobacteriota;c__Actinomycetia;o__Propionibacteriales;f__Propionibacteriaceae
B02P3-2014_bin.2	74.12	1.82	28.57	d__Bacteria;p__Actinobacteriota;c__Actinomycetia;o__Propionibacteriales;f__Propionibacteriaceae
B02P3-2017_bin.5	87.22	4.83	37.93	d__Bacteria;p__Actinobacteriota;c__Actinomycetia;o__Propionibacteriales;f__Propionibacteriaceae
B02P3-2019_bin.17	92.27	4.06	45.45	d__Bacteria;p__Actinobacteriota;c__Actinomycetia;o__Propionibacteriales;f__Propionibacteriaceae
B02P4-2015_bin.5	53.54	9.04	26.67	d__Bacteria;p__Actinobacteriota;c__Actinomycetia;o__Propionibacteriales;f__Propionibacteriaceae
B02P4-2017_bin.12	87.75	6.87	35.29	d__Bacteria;p__Actinobacteriota;c__Actinomycetia;o__Propionibacteriales;f__Propionibacteriaceae
B04P2-2017_bin.10	71.31	0	0	d__Bacteria;p__Actinobacteriota;c__Actinomycetia;o__Propionibacteriales;f__Propionibacteriaceae
B05P2-2017_bin.12	69.63	2.5	16.67	d__Bacteria;p__Actinobacteriota;c__Actinomycetia;o__Propionibacteriales;f__Propionibacteriaceae
B07P5-2019_bin.20	59.34	9.67	74.29	d__Bacteria;p__Actinobacteriota;c__Actinomycetia;o__Propionibacteriales;f__Propionibacteriaceae
B08P1-2019_bin.15	59.23	9.9	54.05	d__Bacteria;p__Actinobacteriota;c__Actinomycetia;o__Propionibacteriales;f__Propionibacteriaceae
B08P5-2018_bin.13	58.93	7.17	72.22	d__Bacteria;p__Actinobacteriota;c__Actinomycetia;o__Propionibacteriales;f__Propionibacteriaceae
B09P5-2014_bin.18	60.5	8.93	71.43	d__Bacteria;p__Actinobacteriota;c__Actinomycetia;o__Propionibacteriales;f__Propionibacteriaceae
B10P4-2016_bin.6	51.13	9.6	28.21	d__Bacteria;p__Actinobacteriota;c__Actinomycetia;o__Propionibacteriales;f__Propionibacteriaceae
B04P2-2019_bin.9	61.69	5.18	70.59	d__Bacteria;p__Actinobacteriota;c__Actinomycetia;o__Propionibacteriales;f__Propionibacteriaceae
B01P5-2017_bin.1	86.17	2.81	28.57	d__Bacteria;p__Actinobacteriota;c__Actinomycetia;o__Streptomycetales;f__Catenulisporaceae
B02P3-2019_bin.15	51.95	7.98	31.25	d__Bacteria;p__Actinobacteriota;c__Rubrobacteria;o__Rubrobacterales;f__Rubrobacteraceae
B02P4-2019_bin.7	55.17	0	0	d__Bacteria;p__Actinobacteriota;c__Thermoleophilia;o__Gaiellales;f__Gaiellaceae
B09P5-2019_bin.15	74.14	8.62	0	d__Bacteria;p__Actinobacteriota;c__Thermoleophilia;o__Solirubrobacterales;f__70-9
B08P1-2017_bin.8	72.16	2.76	60	d__Bacteria;p__Actinobacteriota;c__Thermoleophilia;o__Solirubrobacterales;f__70-9
B09P5-2019_bin.7	52.57	0	0	d__Bacteria;p__Actinobacteriota;c__Thermoleophilia;o__Solirubrobacterales;f__70-9
B07P4-2018_bin.8	50.2	1.99	100	d__Bacteria;p__Actinobacteriota;c__UBA4738;o__AC-67;f__
B06P2-2019_bin.11	65.22	5.57	66.67	d__Bacteria;p__Actinobacteriota;c__UBA4738;o__UBA4738;f__HRBIN12
B06P4-2017_bin.9	67.31	2.81	87.5	d__Bacteria;p__Actinobacteriota;c__UBA4738;o__UBA4738;f__HRBIN12
B06P4-2018_bin.7	68.34	5.24	58.33	d__Bacteria;p__Actinobacteriota;c__UBA4738;o__UBA4738;f__HRBIN12
B06P4-2019_bin.14	83.44	7.29	100	d__Bacteria;p__Actinobacteriota;c__UBA4738;o__UBA4738;f__HRBIN12
B06P5-2015_bin.10	80.77	3.42	66.67	d__Bacteria;p__Actinobacteriota;c__UBA4738;o__UBA4738;f__HRBIN12
B06P5-2018_bin.3	78.16	8	84.62	d__Bacteria;p__Actinobacteriota;c__UBA4738;o__UBA4738;f__HRBIN12
B07P1-2018_bin.20	55.52	4.59	50	d__Bacteria;p__Actinobacteriota;c__UBA4738;o__UBA4738;f__HRBIN12
B07P4-2018_bin.2	60.08	5.08	83.33	d__Bacteria;p__Actinobacteriota;c__UBA4738;o__UBA4738;f__HRBIN12
B07P5-2018_bin.8	77.45	2.71	50	d__Bacteria;p__Actinobacteriota;c__UBA4738;o__UBA4738;f__HRBIN12
B07P5-2019_bin.5	74.25	1.57	66.67	d__Bacteria;p__Actinobacteriota;c__UBA4738;o__UBA4738;f__HRBIN12
B08P1-2018_bin.12	65.06	0.85	0	d__Bacteria;p__Actinobacteriota;c__UBA4738;o__UBA4738;f__HRBIN12
B08P1-2019_bin.7	58.66	4.27	80	d__Bacteria;p__Actinobacteriota;c__UBA4738;o__UBA4738;f__HRBIN12
B08P4-2017_bin.14	51.05	1.14	50	d__Bacteria;p__Actinobacteriota;c__UBA4738;o__UBA4738;f__HRBIN12
B08P4-2018_bin.2	72.09	4.27	100	d__Bacteria;p__Actinobacteriota;c__UBA4738;o__UBA4738;f__HRBIN12
B08P4-2019_bin.3	77.01	5.22	71.43	d__Bacteria;p__Actinobacteriota;c__UBA4738;o__UBA4738;f__HRBIN12
B08P5-2015_bin.10	72.13	2.56	75	d__Bacteria;p__Actinobacteriota;c__UBA4738;o__UBA4738;f__HRBIN12
B08P5-2017_bin.5	87.63	5.13	55.56	d__Bacteria;p__Actinobacteriota;c__UBA4738;o__UBA4738;f__HRBIN12
B08P5-2018_bin.14	79.27	4.71	68.75	d__Bacteria;p__Actinobacteriota;c__UBA4738;o__UBA4738;f__HRBIN12
B08P5-2019_bin.2	82.93	5.63	87.5	d__Bacteria;p__Actinobacteriota;c__UBA4738;o__UBA4738;f__HRBIN12
B09P2-2016_bin.13	65.6	4.04	71.43	d__Bacteria;p__Actinobacteriota;c__UBA4738;o__UBA4738;f__HRBIN12
B09P2-2017_bin.13	67.05	3.59	83.33	d__Bacteria;p__Actinobacteriota;c__UBA4738;o__UBA4738;f__HRBIN12
B09P2-2018_bin.8	70.05	3.86	77.78	d__Bacteria;p__Actinobacteriota;c__UBA4738;o__UBA4738;f__HRBIN12
B09P2-2019_bin.7	71.78	2.56	100	d__Bacteria;p__Actinobacteriota;c__UBA4738;o__UBA4738;f__HRBIN12
B09P3-2014_bin.1	88.04	9.05	60	d__Bacteria;p__Actinobacteriota;c__UBA4738;o__UBA4738;f__HRBIN12
B09P3-2015_bin.6	71.91	8.27	13.33	d__Bacteria;p__Actinobacteriota;c__UBA4738;o__UBA4738;f__HRBIN12
B09P3-2016_bin.11	59.66	1.72	100	d__Bacteria;p__Actinobacteriota;c__UBA4738;o__UBA4738;f__HRBIN12
B09P3-2017_bin.12	86.54	5.9	66.67	d__Bacteria;p__Actinobacteriota;c__UBA4738;o__UBA4738;f__HRBIN12
B09P3-2018_bin.10	88.25	9.66	66.67	d__Bacteria;p__Actinobacteriota;c__UBA4738;o__UBA4738;f__HRBIN12
B09P3-2019_bin.3	91.12	3.83	87.5	d__Bacteria;p__Actinobacteriota;c__UBA4738;o__UBA4738;f__HRBIN12
B09P5-2014_bin.4	89.15	7.86	53.85	d__Bacteria;p__Actinobacteriota;c__UBA4738;o__UBA4738;f__HRBIN12
B09P5-2015_bin.16	66.08	3.61	28.57	d__Bacteria;p__Actinobacteriota;c__UBA4738;o__UBA4738;f__HRBIN12
B09P5-2016_bin.1	80.93	1.74	25	d__Bacteria;p__Actinobacteriota;c__UBA4738;o__UBA4738;f__HRBIN12
B09P5-2017_bin.9	91.88	3.9	77.78	d__Bacteria;p__Actinobacteriota;c__UBA4738;o__UBA4738;f__HRBIN12
B09P5-2018_bin.14	86.7	2.59	80	d__Bacteria;p__Actinobacteriota;c__UBA4738;o__UBA4738;f__HRBIN12
B09P5-2019_bin.8	81.62	6.04	80	d__Bacteria;p__Actinobacteriota;c__UBA4738;o__UBA4738;f__HRBIN12
B10P3-2017_bin.17	61.13	0.85	0	d__Bacteria;p__Actinobacteriota;c__UBA4738;o__UBA4738;f__HRBIN12
B10P3-2018_bin.7	85.93	5.73	62.5	d__Bacteria;p__Actinobacteriota;c__UBA4738;o__UBA4738;f__HRBIN12
B10P3-2019_bin.10	82.45	4.36	44.44	d__Bacteria;p__Actinobacteriota;c__UBA4738;o__UBA4738;f__HRBIN12
B10P4-2014_bin.4	81.26	8.55	36.36	d__Bacteria;p__Actinobacteriota;c__UBA4738;o__UBA4738;f__HRBIN12
B10P4-2015_bin.4	85.43	2.74	75	d__Bacteria;p__Actinobacteriota;c__UBA4738;o__UBA4738;f__HRBIN12
B10P4-2017_bin.13	62.92	0	0	d__Bacteria;p__Actinobacteriota;c__UBA4738;o__UBA4738;f__HRBIN12
B10P4-2018_bin.8	84.97	3.92	83.33	d__Bacteria;p__Actinobacteriota;c__UBA4738;o__UBA4738;f__HRBIN12
B10P4-2019_bin.1	84.71	5.22	75	d__Bacteria;p__Actinobacteriota;c__UBA4738;o__UBA4738;f__HRBIN12
B10P5-2014_bin.21	56.98	0.85	100	d__Bacteria;p__Actinobacteriota;c__UBA4738;o__UBA4738;f__HRBIN12
B10P5-2017_bin.8	58.97	0.85	100	d__Bacteria;p__Actinobacteriota;c__UBA4738;o__UBA4738;f__HRBIN12
B10P5-2019_bin.6	76.88	7.4	31.82	d__Bacteria;p__Actinobacteriota;c__UBA4738;o__UBA4738;f__HRBIN12
B04P3-2018_bin.3	70.94	2.85	60	d__Bacteria;p__Actinobacteriota;c__UBA4738;o__UBA4738;f__HRBIN12
B01P5-2019_bin.5	99.5	0	0	d__Bacteria;p__Bacteroidota;c__Bacteroidia;o__Chitinophagales;f__Chitinophagaceae
B01P5-2017_bin.7	82.45	4.44	57.89	d__Bacteria;p__Bacteroidota;c__Bacteroidia;o__Chitinophagales;f__Chitinophagaceae
B02P1-2017_bin.11	88.92	3.77	72.73	d__Bacteria;p__Bacteroidota;c__Bacteroidia;o__Chitinophagales;f__Chitinophagaceae
B03P3-2017_bin.6	91.75	7.29	32	d__Bacteria;p__Bacteroidota;c__Bacteroidia;o__Chitinophagales;f__Chitinophagaceae
B04P1-2017_bin.6	67.89	3.38	90	d__Bacteria;p__Bacteroidota;c__Bacteroidia;o__Chitinophagales;f__Chitinophagaceae
B04P3-2016_bin.3	52.55	3.35	6.67	d__Bacteria;p__Bacteroidota;c__Bacteroidia;o__Chitinophagales;f__Chitinophagaceae
B04P3-2017_bin.2	92.99	3	80	d__Bacteria;p__Bacteroidota;c__Bacteroidia;o__Chitinophagales;f__Chitinophagaceae
B04P3-2019_bin.15	92.27	2.01	16.67	d__Bacteria;p__Bacteroidota;c__Bacteroidia;o__Chitinophagales;f__Chitinophagaceae
B05P2-2017_bin.3	91.71	5.4	68.42	d__Bacteria;p__Bacteroidota;c__Bacteroidia;o__Chitinophagales;f__Chitinophagaceae
B06P5-2019_bin.20	90.48	8.83	75	d__Bacteria;p__Bacteroidota;c__Bacteroidia;o__Chitinophagales;f__Chitinophagaceae
B07P4-2019_bin.12	63.24	6.62	48	d__Bacteria;p__Bacteroidota;c__Bacteroidia;o__Chitinophagales;f__Chitinophagaceae
B05P2-2014_bin.4	68.21	3.12	22.22	d__Bacteria;p__Bacteroidota;c__Bacteroidia;o__Chitinophagales;f__Chitinophagaceae
B02P1-2014_bin.9	52.39	8.12	57.69	d__Bacteria;p__Bacteroidota;c__Bacteroidia;o__Chitinophagales;f__Chitinophagaceae
B08P1-2016_bin.3	50.66	6.32	33.33	d__Bacteria;p__Bacteroidota;c__Bacteroidia;o__Chitinophagales;f__Chitinophagaceae
B05P3-2014_bin.16	50.86	0	0	d__Bacteria;p__Bacteroidota;c__Bacteroidia;o__Cytophagales;f__Cyclobacteriaceae
B03P3-2014_bin.22	63.79	0	0	d__Bacteria;p__Bacteroidota;c__Bacteroidia;o__Flavobacteriales;f__Flavobacteriaceae
B05P2-2014_bin.10	93.9	3.35	72.22	d__Bacteria;p__Bacteroidota;c__Bacteroidia;o__Flavobacteriales;f__Flavobacteriaceae
B07P5-2017_bin.1	50.05	2.21	71.43	d__Bacteria;p__Bacteroidota;c__Bacteroidia;o__Flavobacteriales;f__Flavobacteriaceae
B01P2-2017_bin.14	77.25	3.67	22.73	d__Bacteria;p__Bacteroidota;c__Bacteroidia;o__Flavobacteriales;f__Flavobacteriaceae
B04P3-2015_bin.16	99.84	1.02	25	d__Bacteria;p__Bacteroidota;c__Bacteroidia;o__Flavobacteriales;f__Weeksellaceae
B03P1-2017_bin.20	66.16	3.1	33.33	d__Bacteria;p__Bacteroidota;c__Bacteroidia;o__Flavobacteriales;f__Weeksellaceae
B03P3-2014_bin.6	96.73	0.74	50	d__Bacteria;p__Bacteroidota;c__Bacteroidia;o__Flavobacteriales;f__Weeksellaceae
B06P2-2019_bin.13	51.72	0	0	d__Bacteria;p__Chloroflexota;c__Ellin6529;o__CSP1-4;f__CSP1-4
B06P4-2018_bin.10	67.71	5.5	28.57	d__Bacteria;p__Chloroflexota;c__Ellin6529;o__CSP1-4;f__CSP1-4
B06P4-2019_bin.7	67.24	3.45	50	d__Bacteria;p__Chloroflexota;c__Ellin6529;o__CSP1-4;f__CSP1-4
B06P5-2015_bin.26	50.86	1.72	100	d__Bacteria;p__Chloroflexota;c__Ellin6529;o__CSP1-4;f__CSP1-4
B06P5-2018_bin.10	73.39	1.72	0	d__Bacteria;p__Chloroflexota;c__Ellin6529;o__CSP1-4;f__CSP1-4
B07P1-2018_bin.11	68.96	5.16	53.33	d__Bacteria;p__Chloroflexota;c__Ellin6529;o__CSP1-4;f__CSP1-4
B07P4-2018_bin.13	66.66	1.48	66.67	d__Bacteria;p__Chloroflexota;c__Ellin6529;o__CSP1-4;f__CSP1-4
B07P5-2019_bin.14	54.21	2.97	25	d__Bacteria;p__Chloroflexota;c__Ellin6529;o__CSP1-4;f__CSP1-4
B08P1-2018_bin.2	70.64	4.9	21.05	d__Bacteria;p__Chloroflexota;c__Ellin6529;o__CSP1-4;f__CSP1-4
B08P5-2018_bin.21	65.52	0	0	d__Bacteria;p__Chloroflexota;c__Ellin6529;o__CSP1-4;f__CSP1-4
B09P5-2018_bin.7	60.86	0	0	d__Bacteria;p__Chloroflexota;c__Ellin6529;o__CSP1-4;f__CSP1-4
B09P5-2019_bin.12	56.21	0	0	d__Bacteria;p__Chloroflexota;c__Ellin6529;o__CSP1-4;f__CSP1-4
B10P3-2018_bin.17	81.72	4.32	16.67	d__Bacteria;p__Chloroflexota;c__Ellin6529;o__CSP1-4;f__CSP1-4
B10P3-2019_bin.2	67.24	1.72	100	d__Bacteria;p__Chloroflexota;c__Ellin6529;o__CSP1-4;f__CSP1-4
B10P4-2018_bin.11	68.97	1.72	0	d__Bacteria;p__Chloroflexota;c__Ellin6529;o__CSP1-4;f__CSP1-4
B03P3-2018_bin.6	81.35	2.96	55.56	d__Bacteria;p__Chloroflexota;c__Ellin6529;o__QHBO01;f__QHBO01
B02P3-2016_bin.3	54.08	6.27	38.89	d__Bacteria;p__Desulfobacterota_B;c__Binatia;o__UBA9968;f__UBA9968
B05P1-2014_bin.16	52.12	6.72	9.52	d__Bacteria;p__Desulfobacterota_B;c__Binatia;o__UBA9968;f__UBA9968
B05P3-2015_bin.2	61.65	9.39	13.79	d__Bacteria;p__Desulfobacterota_B;c__Binatia;o__UBA9968;f__UBA9968
B05P3-2016_bin.14	62.22	8.39	10.81	d__Bacteria;p__Desulfobacterota_B;c__Binatia;o__UBA9968;f__UBA9968
B06P2-2014_bin.7	58.33	5.23	31.82	d__Bacteria;p__Desulfobacterota_B;c__Binatia;o__UBA9968;f__UBA9968
B06P2-2015_bin.6	63.14	8.31	37.5	d__Bacteria;p__Desulfobacterota_B;c__Binatia;o__UBA9968;f__UBA9968
B06P4-2015_bin.8	54.2	5.1	20	d__Bacteria;p__Desulfobacterota_B;c__Binatia;o__UBA9968;f__UBA9968
B06P4-2017_bin.6	55.21	2.6	33.33	d__Bacteria;p__Desulfobacterota_B;c__Binatia;o__UBA9968;f__UBA9968
B06P4-2019_bin.6	57.23	2.69	37.5	d__Bacteria;p__Desulfobacterota_B;c__Binatia;o__UBA9968;f__UBA9968
B07P1-2015_bin.8	58.88	6.45	42.86	d__Bacteria;p__Desulfobacterota_B;c__Binatia;o__UBA9968;f__UBA9968
B07P1-2017_bin.13	54	5.46	28.57	d__Bacteria;p__Desulfobacterota_B;c__Binatia;o__UBA9968;f__UBA9968
B07P4-2017_bin.3	62.92	5.04	23.08	d__Bacteria;p__Desulfobacterota_B;c__Binatia;o__UBA9968;f__UBA9968
B07P5-2017_bin.4	68.39	9.03	16.67	d__Bacteria;p__Desulfobacterota_B;c__Binatia;o__UBA9968;f__UBA9968
B08P1-2014_bin.15	55.38	4.37	26.32	d__Bacteria;p__Desulfobacterota_B;c__Binatia;o__UBA9968;f__UBA9968
B08P4-2016_bin.7	61.18	7.95	34.78	d__Bacteria;p__Desulfobacterota_B;c__Binatia;o__UBA9968;f__UBA9968
B08P4-2017_bin.15	59.56	3.06	33.33	d__Bacteria;p__Desulfobacterota_B;c__Binatia;o__UBA9968;f__UBA9968
B08P5-2014_bin.4	60.22	2.1	60	d__Bacteria;p__Desulfobacterota_B;c__Binatia;o__UBA9968;f__UBA9968
B08P5-2015_bin.17	60.77	6.53	33.33	d__Bacteria;p__Desulfobacterota_B;c__Binatia;o__UBA9968;f__UBA9968
B08P5-2016_bin.12	50.41	7.26	11.54	d__Bacteria;p__Desulfobacterota_B;c__Binatia;o__UBA9968;f__UBA9968
B08P5-2017_bin.14	53.32	1.48	16.67	d__Bacteria;p__Desulfobacterota_B;c__Binatia;o__UBA9968;f__UBA9968
B08P5-2018_bin.20	55.44	3.76	44.44	d__Bacteria;p__Desulfobacterota_B;c__Binatia;o__UBA9968;f__UBA9968
B09P2-2014_bin.9	56.76	7.29	21.74	d__Bacteria;p__Desulfobacterota_B;c__Binatia;o__UBA9968;f__UBA9968
B09P2-2016_bin.2	56.98	8.95	11.54	d__Bacteria;p__Desulfobacterota_B;c__Binatia;o__UBA9968;f__UBA9968
B09P2-2017_bin.12	68.71	7.27	58.33	d__Bacteria;p__Desulfobacterota_B;c__Binatia;o__UBA9968;f__UBA9968
B09P3-2014_bin.3	64.28	4.58	50	d__Bacteria;p__Desulfobacterota_B;c__Binatia;o__UBA9968;f__UBA9968
B09P3-2015_bin.11	71	9.88	20	d__Bacteria;p__Desulfobacterota_B;c__Binatia;o__UBA9968;f__UBA9968
B09P3-2017_bin.9	70.46	4.84	50	d__Bacteria;p__Desulfobacterota_B;c__Binatia;o__UBA9968;f__UBA9968
B09P5-2016_bin.7	62.02	9.73	25	d__Bacteria;p__Desulfobacterota_B;c__Binatia;o__UBA9968;f__UBA9968
B09P5-2017_bin.20	61.69	2.96	37.5	d__Bacteria;p__Desulfobacterota_B;c__Binatia;o__UBA9968;f__UBA9968
B10P3-2014_bin.17	70.22	4.71	40	d__Bacteria;p__Desulfobacterota_B;c__Binatia;o__UBA9968;f__UBA9968
B10P3-2015_bin.8	50.3	4.14	13.64	d__Bacteria;p__Desulfobacterota_B;c__Binatia;o__UBA9968;f__UBA9968
B10P3-2016_bin.10	62.25	7.72	11.11	d__Bacteria;p__Desulfobacterota_B;c__Binatia;o__UBA9968;f__UBA9968
B10P3-2017_bin.3	61.98	3.23	25	d__Bacteria;p__Desulfobacterota_B;c__Binatia;o__UBA9968;f__UBA9968
B10P4-2014_bin.3	54.07	6.94	53.33	d__Bacteria;p__Desulfobacterota_B;c__Binatia;o__UBA9968;f__UBA9968
B10P4-2017_bin.2	62.16	6.57	47.37	d__Bacteria;p__Desulfobacterota_B;c__Binatia;o__UBA9968;f__UBA9968
B10P4-2019_bin.6	51.98	2.73	50	d__Bacteria;p__Desulfobacterota_B;c__Binatia;o__UBA9968;f__UBA9968
B10P5-2015_bin.2	66.11	6.03	42.86	d__Bacteria;p__Desulfobacterota_B;c__Binatia;o__UBA9968;f__UBA9968
B10P5-2016_bin.4	67.04	6.63	28.57	d__Bacteria;p__Desulfobacterota_B;c__Binatia;o__UBA9968;f__UBA9968
B10P5-2017_bin.2	65.57	8.11	17.14	d__Bacteria;p__Desulfobacterota_B;c__Binatia;o__UBA9968;f__UBA9968
B01P4-2014_bin.1	100	2.3	33.33	d__Bacteria;p__Eisenbacteria;c__RBG-16-71-46;o__SZUA-252;f__SZUA-252
B03P1-2015_bin.7	87.47	2.2	0	d__Bacteria;p__Eisenbacteria;c__RBG-16-71-46;o__SZUA-252;f__SZUA-252
B04P1-2015_bin.2	54.3	1.1	0	d__Bacteria;p__Eisenbacteria;c__RBG-16-71-46;o__SZUA-252;f__SZUA-252
B05P1-2019_bin.11	69.48	0	0	d__Bacteria;p__Eisenbacteria;c__RBG-16-71-46;o__SZUA-252;f__SZUA-252
B01P2-2018_bin.14	95.6	2.3	66.67	d__Bacteria;p__Eisenbacteria;c__RBG-16-71-46;o__SZUA-252;f__SZUA-252
B01P4-2015_bin.13	86.26	8.79	20	d__Bacteria;p__Eisenbacteria;c__RBG-16-71-46;o__SZUA-252;f__SZUA-252
B01P4-2015_bin.3	76.04	2.93	25	d__Bacteria;p__Eisenbacteria;c__RBG-16-71-46;o__SZUA-252;f__SZUA-252
B01P4-2016_bin.3	92.31	3.4	25	d__Bacteria;p__Eisenbacteria;c__RBG-16-71-46;o__SZUA-252;f__SZUA-252
B01P4-2017_bin.14	97.8	1.1	0	d__Bacteria;p__Eisenbacteria;c__RBG-16-71-46;o__SZUA-252;f__SZUA-252
B01P4-2018_bin.12	96.7	3.3	0	d__Bacteria;p__Eisenbacteria;c__RBG-16-71-46;o__SZUA-252;f__SZUA-252
B01P4-2018_bin.15	77.47	2.2	0	d__Bacteria;p__Eisenbacteria;c__RBG-16-71-46;o__SZUA-252;f__SZUA-252
B01P5-2014_bin.7	97.8	2.75	66.67	d__Bacteria;p__Eisenbacteria;c__RBG-16-71-46;o__SZUA-252;f__SZUA-252
B01P5-2015_bin.8	97.25	1.93	75	d__Bacteria;p__Eisenbacteria;c__RBG-16-71-46;o__SZUA-252;f__SZUA-252
B01P5-2016_bin.3	98.9	3.76	60	d__Bacteria;p__Eisenbacteria;c__RBG-16-71-46;o__SZUA-252;f__SZUA-252
B01P5-2017_bin.10	93.41	1.65	50	d__Bacteria;p__Eisenbacteria;c__RBG-16-71-46;o__SZUA-252;f__SZUA-252
B01P5-2018_bin.7	94.51	2.2	0	d__Bacteria;p__Eisenbacteria;c__RBG-16-71-46;o__SZUA-252;f__SZUA-252
B03P1-2014_bin.6	97.62	3.3	66.67	d__Bacteria;p__Eisenbacteria;c__RBG-16-71-46;o__SZUA-252;f__SZUA-252
B03P1-2016_bin.8	96.6	3.3	33.33	d__Bacteria;p__Eisenbacteria;c__RBG-16-71-46;o__SZUA-252;f__SZUA-252
B03P1-2017_bin.5	92.31	3.3	33.33	d__Bacteria;p__Eisenbacteria;c__RBG-16-71-46;o__SZUA-252;f__SZUA-252
B03P1-2018_bin.8	98.9	4.46	40	d__Bacteria;p__Eisenbacteria;c__RBG-16-71-46;o__SZUA-252;f__SZUA-252
B03P1-2019_bin.5	83.97	1.1	0	d__Bacteria;p__Eisenbacteria;c__RBG-16-71-46;o__SZUA-252;f__SZUA-252
B03P2-2014_bin.4	100	1.57	0	d__Bacteria;p__Eisenbacteria;c__RBG-16-71-46;o__SZUA-252;f__SZUA-252
B03P2-2015_bin.4	86.06	0	0	d__Bacteria;p__Eisenbacteria;c__RBG-16-71-46;o__SZUA-252;f__SZUA-252
B03P2-2016_bin.15	97.8	2.2	66.67	d__Bacteria;p__Eisenbacteria;c__RBG-16-71-46;o__SZUA-252;f__SZUA-252
B03P2-2017_bin.4	97.8	2.2	50	d__Bacteria;p__Eisenbacteria;c__RBG-16-71-46;o__SZUA-252;f__SZUA-252
B03P2-2018_bin.2	96.52	3.3	66.67	d__Bacteria;p__Eisenbacteria;c__RBG-16-71-46;o__SZUA-252;f__SZUA-252
B03P3-2014_bin.14	97.8	2.2	0	d__Bacteria;p__Eisenbacteria;c__RBG-16-71-46;o__SZUA-252;f__SZUA-252
B03P3-2015_bin.3	96.52	1.65	50	d__Bacteria;p__Eisenbacteria;c__RBG-16-71-46;o__SZUA-252;f__SZUA-252
B03P3-2016_bin.9	92.31	1.1	0	d__Bacteria;p__Eisenbacteria;c__RBG-16-71-46;o__SZUA-252;f__SZUA-252
B03P3-2017_bin.1	63.79	0	0	d__Bacteria;p__Eisenbacteria;c__RBG-16-71-46;o__SZUA-252;f__SZUA-252
B03P3-2018_bin.11	96.52	1.65	50	d__Bacteria;p__Eisenbacteria;c__RBG-16-71-46;o__SZUA-252;f__SZUA-252
B04P1-2014_bin.8	93.28	2.48	25	d__Bacteria;p__Eisenbacteria;c__RBG-16-71-46;o__SZUA-252;f__SZUA-252
B04P1-2016_bin.10	94.31	1.16	50	d__Bacteria;p__Eisenbacteria;c__RBG-16-71-46;o__SZUA-252;f__SZUA-252
B04P1-2017_bin.13	82.07	1.72	0	d__Bacteria;p__Eisenbacteria;c__RBG-16-71-46;o__SZUA-252;f__SZUA-252
B04P2-2014_bin.4	97.8	1.65	0	d__Bacteria;p__Eisenbacteria;c__RBG-16-71-46;o__SZUA-252;f__SZUA-252
B04P2-2016_bin.11	85.16	1.1	0	d__Bacteria;p__Eisenbacteria;c__RBG-16-71-46;o__SZUA-252;f__SZUA-252
B04P2-2017_bin.13	87.91	1.84	20	d__Bacteria;p__Eisenbacteria;c__RBG-16-71-46;o__SZUA-252;f__SZUA-252
B04P2-2018_bin.2	51.72	0	0	d__Bacteria;p__Eisenbacteria;c__RBG-16-71-46;o__SZUA-252;f__SZUA-252
B04P3-2014_bin.14	91.03	1.1	0	d__Bacteria;p__Eisenbacteria;c__RBG-16-71-46;o__SZUA-252;f__SZUA-252
B04P3-2015_bin.11	63.74	0	0	d__Bacteria;p__Eisenbacteria;c__RBG-16-71-46;o__SZUA-252;f__SZUA-252
B04P3-2018_bin.16	57.92	0	0	d__Bacteria;p__Eisenbacteria;c__RBG-16-71-46;o__SZUA-252;f__SZUA-252
B05P1-2014_bin.7	96.7	1.23	0	d__Bacteria;p__Eisenbacteria;c__RBG-16-71-46;o__SZUA-252;f__SZUA-252
B05P1-2015_bin.10	64.91	0	0	d__Bacteria;p__Eisenbacteria;c__RBG-16-71-46;o__SZUA-252;f__SZUA-252
B05P1-2016_bin.2	97.8	4.95	60	d__Bacteria;p__Eisenbacteria;c__RBG-16-71-46;o__SZUA-252;f__SZUA-252
B05P1-2017_bin.11	98.9	1.1	0	d__Bacteria;p__Eisenbacteria;c__RBG-16-71-46;o__SZUA-252;f__SZUA-252
B05P1-2018_bin.12	94.87	1.1	0	d__Bacteria;p__Eisenbacteria;c__RBG-16-71-46;o__SZUA-252;f__SZUA-252
B05P2-2018_bin.8	84.48	5.54	61.9	d__Bacteria;p__Eisenbacteria;c__RBG-16-71-46;o__SZUA-252;f__SZUA-252
B01P5-2017_bin.11	78.3	3.3	75	d__Bacteria;p__Gemmatimonadota;c__Gemmatimonadetes;o__Gemmatimonadales;f__Gemmatimonadaceae
B02P1-2019_bin.14	75.34	1.93	7.14	d__Bacteria;p__Gemmatimonadota;c__Gemmatimonadetes;o__Gemmatimonadales;f__Gemmatimonadaceae
B04P3-2019_bin.1	95.05	4.56	83.33	d__Bacteria;p__Gemmatimonadota;c__Gemmatimonadetes;o__Gemmatimonadales;f__Gemmatimonadaceae
B03P2-2016_bin.12	57.98	3.85	25	d__Bacteria;p__Gemmatimonadota;c__Gemmatimonadetes;o__Gemmatimonadales;f__Gemmatimonadaceae
B03P3-2014_bin.18	53.43	3.45	50	d__Bacteria;p__Gemmatimonadota;c__Gemmatimonadetes;o__Gemmatimonadales;f__Gemmatimonadaceae
B05P1-2016_bin.11	53.16	7.69	22.22	d__Bacteria;p__Gemmatimonadota;c__Gemmatimonadetes;o__Gemmatimonadales;f__Gemmatimonadaceae
B03P1-2014_bin.17	56.49	1.72	100	d__Bacteria;p__Gemmatimonadota;c__Gemmatimonadetes;o__Gemmatimonadales;f__GWC2-71-9
B03P1-2016_bin.6	75.65	2.3	66.67	d__Bacteria;p__Gemmatimonadota;c__Gemmatimonadetes;o__Gemmatimonadales;f__GWC2-71-9
B03P1-2017_bin.6	53.1	0	0	d__Bacteria;p__Gemmatimonadota;c__Gemmatimonadetes;o__Gemmatimonadales;f__GWC2-71-9
B06P4-2014_bin.8	53.45	4.66	100	d__Bacteria;p__Gemmatimonadota;c__Gemmatimonadetes;o__Gemmatimonadales;f__GWC2-71-9
B06P4-2018_bin.27	57.02	0.34	0	d__Bacteria;p__Gemmatimonadota;c__Gemmatimonadetes;o__Gemmatimonadales;f__GWC2-71-9
B06P5-2015_bin.1	51.91	3.3	66.67	d__Bacteria;p__Gemmatimonadota;c__Gemmatimonadetes;o__Gemmatimonadales;f__GWC2-71-9
B07P4-2019_bin.11	86.51	9.27	14.29	d__Bacteria;p__Gemmatimonadota;c__Gemmatimonadetes;o__Longimicrobiales;f__Longimicrobiaceae
B01P2-2014_bin.9	53.65	3.66	10	d__Bacteria;p__Methylomirabilota;c__Methylomirabilia;o__Rokubacteriales;f__GWA2-73-35
B01P2-2018_bin.6	80.47	6.2	43.75	d__Bacteria;p__Methylomirabilota;c__Methylomirabilia;o__Rokubacteriales;f__GWA2-73-35
B01P4-2015_bin.8	76.06	6.96	53.33	d__Bacteria;p__Methylomirabilota;c__Methylomirabilia;o__Rokubacteriales;f__GWA2-73-35
B02P3-2017_bin.6	50.82	2.22	28.57	d__Bacteria;p__Methylomirabilota;c__Methylomirabilia;o__Rokubacteriales;f__GWA2-73-35
B02P3-2018_bin.9	59.43	2.89	50	d__Bacteria;p__Methylomirabilota;c__Methylomirabilia;o__Rokubacteriales;f__GWA2-73-35
B02P3-2019_bin.16	70.22	9.16	50	d__Bacteria;p__Methylomirabilota;c__Methylomirabilia;o__Rokubacteriales;f__GWA2-73-35
B04P3-2018_bin.7	53.14	3.56	33.33	d__Bacteria;p__Methylomirabilota;c__Methylomirabilia;o__Rokubacteriales;f__GWA2-73-35
B05P2-2015_bin.6	61.03	0	0	d__Bacteria;p__Methylomirabilota;c__Methylomirabilia;o__Rokubacteriales;f__GWA2-73-35
B05P2-2016_bin.3	69.25	3.21	66.67	d__Bacteria;p__Methylomirabilota;c__Methylomirabilia;o__Rokubacteriales;f__GWA2-73-35
B05P3-2016_bin.2	50.69	8.62	60	d__Bacteria;p__Methylomirabilota;c__Methylomirabilia;o__Rokubacteriales;f__GWA2-73-35
B07P4-2018_bin.3	56.15	2.07	27.27	d__Bacteria;p__Methylomirabilota;c__Methylomirabilia;o__Rokubacteriales;f__GWA2-73-35
B07P5-2019_bin.12	56.91	5.38	11.76	d__Bacteria;p__Methylomirabilota;c__Methylomirabilia;o__Rokubacteriales;f__GWA2-73-35
B08P4-2018_bin.5	58.58	5.13	50	d__Bacteria;p__Methylomirabilota;c__Methylomirabilia;o__Rokubacteriales;f__GWA2-73-35
B08P4-2019_bin.5	76.65	9.97	10.71	d__Bacteria;p__Methylomirabilota;c__Methylomirabilia;o__Rokubacteriales;f__GWA2-73-35
B08P5-2016_bin.4	72.15	6.76	35.29	d__Bacteria;p__Methylomirabilota;c__Methylomirabilia;o__Rokubacteriales;f__GWA2-73-35
B08P5-2017_bin.9	71.05	7.94	30.77	d__Bacteria;p__Methylomirabilota;c__Methylomirabilia;o__Rokubacteriales;f__GWA2-73-35
B08P5-2018_bin.9	76.42	4.76	50	d__Bacteria;p__Methylomirabilota;c__Methylomirabilia;o__Rokubacteriales;f__GWA2-73-35
B08P5-2019_bin.4	64.79	7.05	33.33	d__Bacteria;p__Methylomirabilota;c__Methylomirabilia;o__Rokubacteriales;f__GWA2-73-35
B10P3-2018_bin.11	73.14	8.17	50	d__Bacteria;p__Methylomirabilota;c__Methylomirabilia;o__Rokubacteriales;f__GWA2-73-35
B10P3-2019_bin.9	66.57	5.31	16.67	d__Bacteria;p__Methylomirabilota;c__Methylomirabilia;o__Rokubacteriales;f__GWA2-73-35
B10P4-2018_bin.5	62.82	4.36	50	d__Bacteria;p__Methylomirabilota;c__Methylomirabilia;o__Rokubacteriales;f__GWA2-73-35
B06P4-2014_bin.10	69.18	2.69	0	d__Bacteria;p__Methylomirabilota;c__Methylomirabilia;o__Rokubacteriales;f__GWA2-73-35
B01P2-2015_bin.7	80.35	4.77	50	d__Bacteria;p__Nitrospirota;c__Nitrospiria;o__Nitrospirales;f__Nitrospiraceae
B01P4-2014_bin.12	89.55	4.87	22.22	d__Bacteria;p__Nitrospirota;c__Nitrospiria;o__Nitrospirales;f__Nitrospiraceae
B01P4-2016_bin.20	59.2	3.84	25	d__Bacteria;p__Nitrospirota;c__Nitrospiria;o__Nitrospirales;f__Nitrospiraceae
B01P5-2014_bin.5	68.81	6.01	30.77	d__Bacteria;p__Nitrospirota;c__Nitrospiria;o__Nitrospirales;f__Nitrospiraceae
B01P5-2015_bin.11	62.22	3.64	16.67	d__Bacteria;p__Nitrospirota;c__Nitrospiria;o__Nitrospirales;f__Nitrospiraceae
B01P5-2017_bin.4	67.75	5	0	d__Bacteria;p__Nitrospirota;c__Nitrospiria;o__Nitrospirales;f__Nitrospiraceae
B02P4-2015_bin.6	51.53	2.95	0	d__Bacteria;p__Nitrospirota;c__Nitrospiria;o__Nitrospirales;f__Nitrospiraceae
B02P4-2016_bin.10	56.9	9.08	44	d__Bacteria;p__Nitrospirota;c__Nitrospiria;o__Nitrospirales;f__Nitrospiraceae
B03P1-2014_bin.20	94.03	6.52	12.5	d__Bacteria;p__Nitrospirota;c__Nitrospiria;o__Nitrospirales;f__Nitrospiraceae
B03P1-2015_bin.6	95.15	2.98	11.11	d__Bacteria;p__Nitrospirota;c__Nitrospiria;o__Nitrospirales;f__Nitrospiraceae
B03P1-2017_bin.16	69.62	1.82	0	d__Bacteria;p__Nitrospirota;c__Nitrospiria;o__Nitrospirales;f__Nitrospiraceae
B03P2-2014_bin.9	91.52	4.55	40	d__Bacteria;p__Nitrospirota;c__Nitrospiria;o__Nitrospirales;f__Nitrospiraceae
B03P2-2015_bin.6	83.43	7.08	50	d__Bacteria;p__Nitrospirota;c__Nitrospiria;o__Nitrospirales;f__Nitrospiraceae
B03P2-2016_bin.7	84.12	5.15	50	d__Bacteria;p__Nitrospirota;c__Nitrospiria;o__Nitrospirales;f__Nitrospiraceae
B03P2-2017_bin.12	69.48	6.82	20	d__Bacteria;p__Nitrospirota;c__Nitrospiria;o__Nitrospirales;f__Nitrospiraceae
B03P3-2015_bin.11	74.27	5.88	15.38	d__Bacteria;p__Nitrospirota;c__Nitrospiria;o__Nitrospirales;f__Nitrospiraceae
B03P3-2017_bin.9	81.46	7.82	23.08	d__Bacteria;p__Nitrospirota;c__Nitrospiria;o__Nitrospirales;f__Nitrospiraceae
B04P1-2014_bin.10	69.07	8.18	20	d__Bacteria;p__Nitrospirota;c__Nitrospiria;o__Nitrospirales;f__Nitrospiraceae
B04P1-2015_bin.5	79.38	2.1	50	d__Bacteria;p__Nitrospirota;c__Nitrospiria;o__Nitrospirales;f__Nitrospiraceae
B04P1-2016_bin.12	86.05	8.23	37.5	d__Bacteria;p__Nitrospirota;c__Nitrospiria;o__Nitrospirales;f__Nitrospiraceae
B04P2-2014_bin.21	90.61	6.1	14.29	d__Bacteria;p__Nitrospirota;c__Nitrospiria;o__Nitrospirales;f__Nitrospiraceae
B04P2-2017_bin.12	67.91	1.87	0	d__Bacteria;p__Nitrospirota;c__Nitrospiria;o__Nitrospirales;f__Nitrospiraceae
B04P3-2015_bin.18	72.04	4.24	16.67	d__Bacteria;p__Nitrospirota;c__Nitrospiria;o__Nitrospirales;f__Nitrospiraceae
B04P3-2017_bin.8	69	5.43	29.41	d__Bacteria;p__Nitrospirota;c__Nitrospiria;o__Nitrospirales;f__Nitrospiraceae
B05P1-2014_bin.15	93.13	5.56	50	d__Bacteria;p__Nitrospirota;c__Nitrospiria;o__Nitrospirales;f__Nitrospiraceae
B05P3-2014_bin.2	88.39	6.59	44.44	d__Bacteria;p__Nitrospirota;c__Nitrospiria;o__Nitrospirales;f__Nitrospiraceae
B05P3-2015_bin.11	87.36	6.44	0	d__Bacteria;p__Nitrospirota;c__Nitrospiria;o__Nitrospirales;f__Nitrospiraceae
B05P3-2016_bin.15	92.12	8.01	66.67	d__Bacteria;p__Nitrospirota;c__Nitrospiria;o__Nitrospirales;f__Nitrospiraceae
B05P3-2017_bin.11	52.18	1.82	0	d__Bacteria;p__Nitrospirota;c__Nitrospiria;o__Nitrospirales;f__Nitrospiraceae
B06P2-2014_bin.11	77.93	3.79	14.29	d__Bacteria;p__Nitrospirota;c__Nitrospiria;o__Nitrospirales;f__Nitrospiraceae
B06P2-2015_bin.12	84.49	1.24	20	d__Bacteria;p__Nitrospirota;c__Nitrospiria;o__Nitrospirales;f__Nitrospiraceae
B06P2-2016_bin.8	86.66	2.73	0	d__Bacteria;p__Nitrospirota;c__Nitrospiria;o__Nitrospirales;f__Nitrospiraceae
B06P4-2014_bin.6	91.36	6.52	50	d__Bacteria;p__Nitrospirota;c__Nitrospiria;o__Nitrospirales;f__Nitrospiraceae
B06P4-2016_bin.11	84.92	6.63	17.65	d__Bacteria;p__Nitrospirota;c__Nitrospiria;o__Nitrospirales;f__Nitrospiraceae
B06P4-2017_bin.8	64.92	8.9	36.84	d__Bacteria;p__Nitrospirota;c__Nitrospiria;o__Nitrospirales;f__Nitrospiraceae
B06P5-2014_bin.3	76.86	4.24	14.29	d__Bacteria;p__Nitrospirota;c__Nitrospiria;o__Nitrospirales;f__Nitrospiraceae
B06P5-2017_bin.8	87.2	3.69	0	d__Bacteria;p__Nitrospirota;c__Nitrospiria;o__Nitrospirales;f__Nitrospiraceae
B07P1-2014_bin.15	93.18	5.68	40	d__Bacteria;p__Nitrospirota;c__Nitrospiria;o__Nitrospirales;f__Nitrospiraceae
B07P1-2015_bin.17	65.18	4.77	0	d__Bacteria;p__Nitrospirota;c__Nitrospiria;o__Nitrospirales;f__Nitrospiraceae
B07P1-2016_bin.7	85.94	4.85	0	d__Bacteria;p__Nitrospirota;c__Nitrospiria;o__Nitrospirales;f__Nitrospiraceae
B07P1-2017_bin.9	69.87	5.68	0	d__Bacteria;p__Nitrospirota;c__Nitrospiria;o__Nitrospirales;f__Nitrospiraceae
B07P4-2017_bin.11	84.46	2.73	0	d__Bacteria;p__Nitrospirota;c__Nitrospiria;o__Nitrospirales;f__Nitrospiraceae
B07P5-2014_bin.3	79.34	3.56	27.27	d__Bacteria;p__Nitrospirota;c__Nitrospiria;o__Nitrospirales;f__Nitrospiraceae
B07P5-2015_bin.5	83.85	6.52	25	d__Bacteria;p__Nitrospirota;c__Nitrospiria;o__Nitrospirales;f__Nitrospiraceae
B08P1-2015_bin.6	84.17	4.12	14.29	d__Bacteria;p__Nitrospirota;c__Nitrospiria;o__Nitrospirales;f__Nitrospiraceae
B08P1-2017_bin.5	89.03	4.65	28.57	d__Bacteria;p__Nitrospirota;c__Nitrospiria;o__Nitrospirales;f__Nitrospiraceae
B08P4-2015_bin.9	88.24	8.48	50	d__Bacteria;p__Nitrospirota;c__Nitrospiria;o__Nitrospirales;f__Nitrospiraceae
B08P4-2016_bin.14	94.49	8.14	28.57	d__Bacteria;p__Nitrospirota;c__Nitrospiria;o__Nitrospirales;f__Nitrospiraceae
B08P4-2017_bin.7	56.04	3.07	16.67	d__Bacteria;p__Nitrospirota;c__Nitrospiria;o__Nitrospirales;f__Nitrospiraceae
B08P5-2014_bin.1	94.09	4.51	50	d__Bacteria;p__Nitrospirota;c__Nitrospiria;o__Nitrospirales;f__Nitrospiraceae
B08P5-2016_bin.2	92.8	5.29	37.5	d__Bacteria;p__Nitrospirota;c__Nitrospiria;o__Nitrospirales;f__Nitrospiraceae
B09P2-2017_bin.16	92.22	6.32	54.55	d__Bacteria;p__Nitrospirota;c__Nitrospiria;o__Nitrospirales;f__Nitrospiraceae
B09P3-2014_bin.15	80.93	7.38	20	d__Bacteria;p__Nitrospirota;c__Nitrospiria;o__Nitrospirales;f__Nitrospiraceae
B09P3-2015_bin.10	77.05	2.96	20	d__Bacteria;p__Nitrospirota;c__Nitrospiria;o__Nitrospirales;f__Nitrospiraceae
B09P3-2016_bin.7	90.4	4.75	50	d__Bacteria;p__Nitrospirota;c__Nitrospiria;o__Nitrospirales;f__Nitrospiraceae
B09P3-2017_bin.17	60.39	1.82	50	d__Bacteria;p__Nitrospirota;c__Nitrospiria;o__Nitrospirales;f__Nitrospiraceae
B09P5-2014_bin.5	92.22	4.19	40	d__Bacteria;p__Nitrospirota;c__Nitrospiria;o__Nitrospirales;f__Nitrospiraceae
B09P5-2015_bin.14	50.36	4.09	0	d__Bacteria;p__Nitrospirota;c__Nitrospiria;o__Nitrospirales;f__Nitrospiraceae
B09P5-2016_bin.6	84.33	7.73	10	d__Bacteria;p__Nitrospirota;c__Nitrospiria;o__Nitrospirales;f__Nitrospiraceae
B09P5-2017_bin.2	78.68	7.73	9.09	d__Bacteria;p__Nitrospirota;c__Nitrospiria;o__Nitrospirales;f__Nitrospiraceae
B10P3-2014_bin.15	92.87	7.97	45.45	d__Bacteria;p__Nitrospirota;c__Nitrospiria;o__Nitrospirales;f__Nitrospiraceae
B10P3-2015_bin.1	70.07	9.73	50	d__Bacteria;p__Nitrospirota;c__Nitrospiria;o__Nitrospirales;f__Nitrospiraceae
B10P3-2017_bin.20	74.78	3.94	0	d__Bacteria;p__Nitrospirota;c__Nitrospiria;o__Nitrospirales;f__Nitrospiraceae
B10P3-2018_bin.13	63.2	2.12	16.67	d__Bacteria;p__Nitrospirota;c__Nitrospiria;o__Nitrospirales;f__Nitrospiraceae
B10P4-2014_bin.10	83.28	2.38	50	d__Bacteria;p__Nitrospirota;c__Nitrospiria;o__Nitrospirales;f__Nitrospiraceae
B10P4-2015_bin.10	79.39	3.71	14.29	d__Bacteria;p__Nitrospirota;c__Nitrospiria;o__Nitrospirales;f__Nitrospiraceae
B10P4-2017_bin.4	94.33	5.03	38.46	d__Bacteria;p__Nitrospirota;c__Nitrospiria;o__Nitrospirales;f__Nitrospiraceae
B10P5-2014_bin.11	81.5	9.78	16.67	d__Bacteria;p__Nitrospirota;c__Nitrospiria;o__Nitrospirales;f__Nitrospiraceae
B10P5-2015_bin.7	89.39	5.84	50	d__Bacteria;p__Nitrospirota;c__Nitrospiria;o__Nitrospirales;f__Nitrospiraceae
B10P5-2016_bin.13	92.59	6.52	46.15	d__Bacteria;p__Nitrospirota;c__Nitrospiria;o__Nitrospirales;f__Nitrospiraceae
B01P5-2019_bin.16	58.29	6.2	18.42	d__Bacteria;p__Proteobacteria;c__Alphaproteobacteria;o__Rhizobiales;f__Methyloligellaceae
B03P2-2015_bin.1	54.38	3.23	36.36	d__Bacteria;p__Proteobacteria;c__Alphaproteobacteria;o__Rhizobiales;f__Methyloligellaceae
B03P2-2019_bin.4	65.9	3.84	35.29	d__Bacteria;p__Proteobacteria;c__Alphaproteobacteria;o__Rhizobiales;f__Methyloligellaceae
B03P3-2018_bin.8	73.82	6.41	46.15	d__Bacteria;p__Proteobacteria;c__Alphaproteobacteria;o__Rhizobiales;f__Methyloligellaceae
B06P2-2017_bin.13	52.42	1.21	25	d__Bacteria;p__Proteobacteria;c__Alphaproteobacteria;o__Rhizobiales;f__Methyloligellaceae
B06P2-2019_bin.16	89.27	4.59	27.27	d__Bacteria;p__Proteobacteria;c__Alphaproteobacteria;o__Rhizobiales;f__Methyloligellaceae
B06P4-2019_bin.11	89.02	3.22	7.69	d__Bacteria;p__Proteobacteria;c__Alphaproteobacteria;o__Rhizobiales;f__Methyloligellaceae
B06P5-2018_bin.1	86.04	3.15	29.17	d__Bacteria;p__Proteobacteria;c__Alphaproteobacteria;o__Rhizobiales;f__Methyloligellaceae
B07P4-2018_bin.17	93.03	4.58	7.5	d__Bacteria;p__Proteobacteria;c__Alphaproteobacteria;o__Rhizobiales;f__Methyloligellaceae
B07P5-2019_bin.19	80.01	2.11	12.5	d__Bacteria;p__Proteobacteria;c__Alphaproteobacteria;o__Rhizobiales;f__Methyloligellaceae
B08P1-2018_bin.11	85.58	5.24	17.65	d__Bacteria;p__Proteobacteria;c__Alphaproteobacteria;o__Rhizobiales;f__Methyloligellaceae
B08P4-2018_bin.1	69.22	2.78	22.22	d__Bacteria;p__Proteobacteria;c__Alphaproteobacteria;o__Rhizobiales;f__Methyloligellaceae
B08P4-2019_bin.13	77.25	4.63	36.84	d__Bacteria;p__Proteobacteria;c__Alphaproteobacteria;o__Rhizobiales;f__Methyloligellaceae
B08P5-2018_bin.19	91.31	5.95	29.63	d__Bacteria;p__Proteobacteria;c__Alphaproteobacteria;o__Rhizobiales;f__Methyloligellaceae
B08P5-2019_bin.7	78.62	4.17	36.84	d__Bacteria;p__Proteobacteria;c__Alphaproteobacteria;o__Rhizobiales;f__Methyloligellaceae
B09P2-2018_bin.1	78.72	5.94	18.42	d__Bacteria;p__Proteobacteria;c__Alphaproteobacteria;o__Rhizobiales;f__Methyloligellaceae
B09P3-2014_bin.18	75.29	2.9	8.33	d__Bacteria;p__Proteobacteria;c__Alphaproteobacteria;o__Rhizobiales;f__Methyloligellaceae
B09P3-2017_bin.4	81.5	2.16	27.27	d__Bacteria;p__Proteobacteria;c__Alphaproteobacteria;o__Rhizobiales;f__Methyloligellaceae
B09P3-2018_bin.8	55.02	1.18	0	d__Bacteria;p__Proteobacteria;c__Alphaproteobacteria;o__Rhizobiales;f__Methyloligellaceae
B09P3-2019_bin.11	85.06	3.97	15.79	d__Bacteria;p__Proteobacteria;c__Alphaproteobacteria;o__Rhizobiales;f__Methyloligellaceae
B09P5-2014_bin.7	63.44	1.2	66.67	d__Bacteria;p__Proteobacteria;c__Alphaproteobacteria;o__Rhizobiales;f__Methyloligellaceae
B09P5-2018_bin.18	79.08	2.91	22.22	d__Bacteria;p__Proteobacteria;c__Alphaproteobacteria;o__Rhizobiales;f__Methyloligellaceae
B09P5-2019_bin.16	85.86	3.68	15	d__Bacteria;p__Proteobacteria;c__Alphaproteobacteria;o__Rhizobiales;f__Methyloligellaceae
B10P3-2018_bin.21	90.97	5.18	23.08	d__Bacteria;p__Proteobacteria;c__Alphaproteobacteria;o__Rhizobiales;f__Methyloligellaceae
B10P3-2019_bin.17	80.16	5.44	4	d__Bacteria;p__Proteobacteria;c__Alphaproteobacteria;o__Rhizobiales;f__Methyloligellaceae
B10P4-2018_bin.1	67.77	2.6	20	d__Bacteria;p__Proteobacteria;c__Alphaproteobacteria;o__Rhizobiales;f__Methyloligellaceae
B10P5-2014_bin.20	59.33	0.61	42.86	d__Bacteria;p__Proteobacteria;c__Alphaproteobacteria;o__Rhizobiales;f__Methyloligellaceae
B10P5-2019_bin.19	79.08	7.84	14.81	d__Bacteria;p__Proteobacteria;c__Alphaproteobacteria;o__Rhizobiales;f__Methyloligellaceae
B08P5-2017_bin.10	79.65	3.73	30.43	d__Bacteria;p__Proteobacteria;c__Alphaproteobacteria;o__Rhizobiales;f__Rhizobiaceae
B01P4-2018_bin.10	57.91	1.53	60	d__Bacteria;p__Proteobacteria;c__Alphaproteobacteria;o__Rhizobiales;f__Xanthobacteraceae
B07P4-2019_bin.5	64.16	3.45	33.33	d__Bacteria;p__Proteobacteria;c__Alphaproteobacteria;o__Sphingomonadales;f__Sphingomonadaceae
B08P1-2019_bin.2	91.32	3.29	50	d__Bacteria;p__Proteobacteria;c__Alphaproteobacteria;o__Sphingomonadales;f__Sphingomonadaceae
B03P3-2014_bin.3	88.57	3.38	25	d__Bacteria;p__Proteobacteria;c__Alphaproteobacteria;o__Sphingomonadales;f__Sphingomonadaceae
B05P3-2014_bin.12	65.35	7.15	71.43	d__Bacteria;p__Proteobacteria;c__Gammaproteobacteria;o__Burkholderiales;f__Burkholderiaceae
B05P3-2014_bin.18	55.58	2.98	57.14	d__Bacteria;p__Proteobacteria;c__Gammaproteobacteria;o__Burkholderiales;f__Burkholderiaceae
B05P3-2018_bin.12	55.22	5.45	50	d__Bacteria;p__Proteobacteria;c__Gammaproteobacteria;o__Burkholderiales;f__Burkholderiaceae
B05P3-2019_bin.6	62.1	6.46	37.5	d__Bacteria;p__Proteobacteria;c__Gammaproteobacteria;o__Burkholderiales;f__Burkholderiaceae
B06P2-2014_bin.2	62.32	2.6	76.92	d__Bacteria;p__Proteobacteria;c__Gammaproteobacteria;o__Burkholderiales;f__Burkholderiaceae
B06P2-2014_bin.6	62.54	5.65	80	d__Bacteria;p__Proteobacteria;c__Gammaproteobacteria;o__Burkholderiales;f__Burkholderiaceae
B06P2-2019_bin.5	68.14	8.68	68.42	d__Bacteria;p__Proteobacteria;c__Gammaproteobacteria;o__Burkholderiales;f__Burkholderiaceae
B06P4-2014_bin.14	58.16	6.09	66.67	d__Bacteria;p__Proteobacteria;c__Gammaproteobacteria;o__Burkholderiales;f__Burkholderiaceae
B06P4-2017_bin.10	66.39	7.7	50	d__Bacteria;p__Proteobacteria;c__Gammaproteobacteria;o__Burkholderiales;f__Burkholderiaceae
B06P4-2018_bin.16	57.59	4.83	91.67	d__Bacteria;p__Proteobacteria;c__Gammaproteobacteria;o__Burkholderiales;f__Burkholderiaceae
B06P5-2014_bin.6	54.71	4.42	75	d__Bacteria;p__Proteobacteria;c__Gammaproteobacteria;o__Burkholderiales;f__Burkholderiaceae
B06P5-2014_bin.7	71.55	5.71	41.67	d__Bacteria;p__Proteobacteria;c__Gammaproteobacteria;o__Burkholderiales;f__Burkholderiaceae
B07P1-2019_bin.12	73.36	8.91	24.39	d__Bacteria;p__Proteobacteria;c__Gammaproteobacteria;o__Burkholderiales;f__Burkholderiaceae
B07P4-2014_bin.14	58.67	3.09	77.78	d__Bacteria;p__Proteobacteria;c__Gammaproteobacteria;o__Burkholderiales;f__Burkholderiaceae
B07P4-2014_bin.3	52	6.22	38.89	d__Bacteria;p__Proteobacteria;c__Gammaproteobacteria;o__Burkholderiales;f__Burkholderiaceae
B07P4-2015_bin.9	52.46	4.31	50	d__Bacteria;p__Proteobacteria;c__Gammaproteobacteria;o__Burkholderiales;f__Burkholderiaceae
B07P4-2018_bin.6	58.28	4.37	60	d__Bacteria;p__Proteobacteria;c__Gammaproteobacteria;o__Burkholderiales;f__Burkholderiaceae
B07P5-2014_bin.9	63.87	5.8	88.89	d__Bacteria;p__Proteobacteria;c__Gammaproteobacteria;o__Burkholderiales;f__Burkholderiaceae
B07P5-2018_bin.13	66.18	7.89	23.81	d__Bacteria;p__Proteobacteria;c__Gammaproteobacteria;o__Burkholderiales;f__Burkholderiaceae
B07P5-2019_bin.2	64.32	7.76	41.67	d__Bacteria;p__Proteobacteria;c__Gammaproteobacteria;o__Burkholderiales;f__Burkholderiaceae
B08P1-2015_bin.11	69.75	6.46	66.67	d__Bacteria;p__Proteobacteria;c__Gammaproteobacteria;o__Burkholderiales;f__Burkholderiaceae
B08P1-2015_bin.16	64.37	2.19	100	d__Bacteria;p__Proteobacteria;c__Gammaproteobacteria;o__Burkholderiales;f__Burkholderiaceae
B08P1-2018_bin.9	56.67	3.74	53.85	d__Bacteria;p__Proteobacteria;c__Gammaproteobacteria;o__Burkholderiales;f__Burkholderiaceae
B08P5-2017_bin.3	62.35	7.55	76.47	d__Bacteria;p__Proteobacteria;c__Gammaproteobacteria;o__Burkholderiales;f__Burkholderiaceae
B08P5-2018_bin.18	54.45	2.73	33.33	d__Bacteria;p__Proteobacteria;c__Gammaproteobacteria;o__Burkholderiales;f__Burkholderiaceae
B08P5-2018_bin.4	60.76	3.81	61.54	d__Bacteria;p__Proteobacteria;c__Gammaproteobacteria;o__Burkholderiales;f__Burkholderiaceae
B09P2-2014_bin.12	57.11	2.37	80	d__Bacteria;p__Proteobacteria;c__Gammaproteobacteria;o__Burkholderiales;f__Burkholderiaceae
B09P2-2014_bin.14	68.05	7.3	44.44	d__Bacteria;p__Proteobacteria;c__Gammaproteobacteria;o__Burkholderiales;f__Burkholderiaceae
B09P2-2015_bin.10	66.4	6.85	44.44	d__Bacteria;p__Proteobacteria;c__Gammaproteobacteria;o__Burkholderiales;f__Burkholderiaceae
B09P2-2017_bin.19	54.08	3.11	33.33	d__Bacteria;p__Proteobacteria;c__Gammaproteobacteria;o__Burkholderiales;f__Burkholderiaceae
B09P2-2018_bin.12	58.16	6.17	45.45	d__Bacteria;p__Proteobacteria;c__Gammaproteobacteria;o__Burkholderiales;f__Burkholderiaceae
B09P3-2014_bin.7	58.6	4.68	100	d__Bacteria;p__Proteobacteria;c__Gammaproteobacteria;o__Burkholderiales;f__Burkholderiaceae
B09P3-2016_bin.1	61.18	5.44	60	d__Bacteria;p__Proteobacteria;c__Gammaproteobacteria;o__Burkholderiales;f__Burkholderiaceae
B09P5-2014_bin.20	50.12	3.44	84.62	d__Bacteria;p__Proteobacteria;c__Gammaproteobacteria;o__Burkholderiales;f__Burkholderiaceae
B09P5-2017_bin.1	64.66	7.1	57.89	d__Bacteria;p__Proteobacteria;c__Gammaproteobacteria;o__Burkholderiales;f__Burkholderiaceae
B09P5-2017_bin.17	63.98	9.25	33.33	d__Bacteria;p__Proteobacteria;c__Gammaproteobacteria;o__Burkholderiales;f__Burkholderiaceae
B09P5-2018_bin.2	54.38	3.44	58.33	d__Bacteria;p__Proteobacteria;c__Gammaproteobacteria;o__Burkholderiales;f__Burkholderiaceae
B10P3-2016_bin.12	64.9	3.95	100	d__Bacteria;p__Proteobacteria;c__Gammaproteobacteria;o__Burkholderiales;f__Burkholderiaceae
B10P3-2017_bin.1	61.71	4.49	41.67	d__Bacteria;p__Proteobacteria;c__Gammaproteobacteria;o__Burkholderiales;f__Burkholderiaceae
B10P3-2017_bin.12	63.24	7.66	44.44	d__Bacteria;p__Proteobacteria;c__Gammaproteobacteria;o__Burkholderiales;f__Burkholderiaceae
B10P3-2018_bin.1	54.17	5.76	36.36	d__Bacteria;p__Proteobacteria;c__Gammaproteobacteria;o__Burkholderiales;f__Burkholderiaceae
B10P3-2018_bin.20	59.24	4.73	60	d__Bacteria;p__Proteobacteria;c__Gammaproteobacteria;o__Burkholderiales;f__Burkholderiaceae
B10P4-2014_bin.7	57.54	5.33	40	d__Bacteria;p__Proteobacteria;c__Gammaproteobacteria;o__Burkholderiales;f__Burkholderiaceae
B10P4-2015_bin.1	60.37	3.86	100	d__Bacteria;p__Proteobacteria;c__Gammaproteobacteria;o__Burkholderiales;f__Burkholderiaceae
B10P4-2017_bin.12	52.66	4.77	27.27	d__Bacteria;p__Proteobacteria;c__Gammaproteobacteria;o__Burkholderiales;f__Burkholderiaceae
B10P4-2018_bin.9	65	7.49	35.29	d__Bacteria;p__Proteobacteria;c__Gammaproteobacteria;o__Burkholderiales;f__Burkholderiaceae
B10P5-2014_bin.18	65.21	5.37	80	d__Bacteria;p__Proteobacteria;c__Gammaproteobacteria;o__Burkholderiales;f__Burkholderiaceae
B10P5-2015_bin.12	70.13	7.05	81.25	d__Bacteria;p__Proteobacteria;c__Gammaproteobacteria;o__Burkholderiales;f__Burkholderiaceae
B10P5-2017_bin.10	72.88	9.32	59.09	d__Bacteria;p__Proteobacteria;c__Gammaproteobacteria;o__Burkholderiales;f__Burkholderiaceae
B10P5-2018_bin.3	62.69	5.09	50	d__Bacteria;p__Proteobacteria;c__Gammaproteobacteria;o__Burkholderiales;f__Burkholderiaceae
B10P5-2019_bin.12	61.88	7.88	52.38	d__Bacteria;p__Proteobacteria;c__Gammaproteobacteria;o__Burkholderiales;f__Burkholderiaceae
B03P3-2014_bin.8	93.42	3.34	52.38	d__Bacteria;p__Proteobacteria;c__Gammaproteobacteria;o__Burkholderiales;f__Burkholderiaceae
B10P3-2017_bin.18	92.96	0.47	0	d__Bacteria;p__Proteobacteria;c__Gammaproteobacteria;o__Burkholderiales;f__Burkholderiaceae
B03P1-2017_bin.27	61.55	0	0	d__Bacteria;p__Proteobacteria;c__Gammaproteobacteria;o__Burkholderiales;f__Burkholderiaceae
B10P5-2017_bin.4	66.43	6.22	10	d__Bacteria;p__Proteobacteria;c__Gammaproteobacteria;o__Burkholderiales;f__Burkholderiaceae
B03P1-2017_bin.18	79.83	2.03	50	d__Bacteria;p__Proteobacteria;c__Gammaproteobacteria;o__Enterobacterales;f__Enterobacteriaceae
B03P1-2017_bin.22	61.21	0	0	d__Bacteria;p__Proteobacteria;c__Gammaproteobacteria;o__Pseudomonadales;f__Cellvibrionaceae
B05P3-2014_bin.5	99.14	0.76	0	d__Bacteria;p__Proteobacteria;c__Gammaproteobacteria;o__Pseudomonadales;f__Cellvibrionaceae
B06P2-2017_bin.14	76.9	1.72	100	d__Bacteria;p__Proteobacteria;c__Gammaproteobacteria;o__Pseudomonadales;f__Cellvibrionaceae
B08P4-2017_bin.12	75.84	0.99	14.29	d__Bacteria;p__Proteobacteria;c__Gammaproteobacteria;o__Pseudomonadales;f__Cellvibrionaceae
B07P1-2015_bin.13	99.61	0.14	0	d__Bacteria;p__Proteobacteria;c__Gammaproteobacteria;o__Pseudomonadales;f__Pseudomonadaceae
B07P5-2017_bin.22	52.16	2.79	56.52	d__Bacteria;p__Proteobacteria;c__Gammaproteobacteria;o__Pseudomonadales;f__Pseudomonadaceae
B03P1-2017_bin.14	70.69	5.17	100	d__Bacteria;p__Proteobacteria;c__Gammaproteobacteria;o__Pseudomonadales;f__Pseudomonadaceae
B05P3-2014_bin.22	97.96	0.75	0	d__Bacteria;p__Proteobacteria;c__Gammaproteobacteria;o__Pseudomonadales;f__UBA7239
B08P5-2014_bin.13	61.04	6.71	41.67	d__Bacteria;p__Proteobacteria;c__Gammaproteobacteria;o__Steroidobacterales;f__Steroidobacteraceae
B05P1-2015_bin.9	97.1	2.34	0	d__Bacteria;p__Proteobacteria;c__Gammaproteobacteria;o__Steroidobacterales;f__Steroidobacteraceae
B05P3-2014_bin.14	84.24	7.12	19.05	d__Bacteria;p__Proteobacteria;c__Gammaproteobacteria;o__Steroidobacterales;f__Steroidobacteraceae
B05P3-2016_bin.13	78.55	3.7	6.67	d__Bacteria;p__Proteobacteria;c__Gammaproteobacteria;o__Steroidobacterales;f__Steroidobacteraceae
B06P2-2014_bin.3	83.63	5.12	26.83	d__Bacteria;p__Proteobacteria;c__Gammaproteobacteria;o__Steroidobacterales;f__Steroidobacteraceae
B06P2-2015_bin.3	77.66	9.12	5.26	d__Bacteria;p__Proteobacteria;c__Gammaproteobacteria;o__Steroidobacterales;f__Steroidobacteraceae
B06P2-2016_bin.4	59.06	1.91	19.05	d__Bacteria;p__Proteobacteria;c__Gammaproteobacteria;o__Steroidobacterales;f__Steroidobacteraceae
B06P4-2014_bin.4	82.91	4.55	40	d__Bacteria;p__Proteobacteria;c__Gammaproteobacteria;o__Steroidobacterales;f__Steroidobacteraceae
B06P4-2018_bin.30	77.68	2.52	9.09	d__Bacteria;p__Proteobacteria;c__Gammaproteobacteria;o__Steroidobacterales;f__Steroidobacteraceae
B06P5-2014_bin.14	87.88	5.15	50	d__Bacteria;p__Proteobacteria;c__Gammaproteobacteria;o__Steroidobacterales;f__Steroidobacteraceae
B06P5-2015_bin.25	61.91	2.39	33.33	d__Bacteria;p__Proteobacteria;c__Gammaproteobacteria;o__Steroidobacterales;f__Steroidobacteraceae
B07P1-2014_bin.13	73.34	2.66	33.33	d__Bacteria;p__Proteobacteria;c__Gammaproteobacteria;o__Steroidobacterales;f__Steroidobacteraceae
B07P4-2014_bin.2	51.88	1.72	100	d__Bacteria;p__Proteobacteria;c__Gammaproteobacteria;o__Steroidobacterales;f__Steroidobacteraceae
B07P4-2015_bin.1	60.85	0	0	d__Bacteria;p__Proteobacteria;c__Gammaproteobacteria;o__Steroidobacterales;f__Steroidobacteraceae
B07P5-2014_bin.15	88.39	4.32	25.93	d__Bacteria;p__Proteobacteria;c__Gammaproteobacteria;o__Steroidobacterales;f__Steroidobacteraceae
B07P5-2015_bin.6	61.46	2.34	21.43	d__Bacteria;p__Proteobacteria;c__Gammaproteobacteria;o__Steroidobacterales;f__Steroidobacteraceae
B07P5-2016_bin.5	69.31	0	0	d__Bacteria;p__Proteobacteria;c__Gammaproteobacteria;o__Steroidobacterales;f__Steroidobacteraceae
B08P1-2014_bin.12	56.21	2.59	50	d__Bacteria;p__Proteobacteria;c__Gammaproteobacteria;o__Steroidobacterales;f__Steroidobacteraceae
B08P4-2014_bin.8	88.87	9.39	17.86	d__Bacteria;p__Proteobacteria;c__Gammaproteobacteria;o__Steroidobacterales;f__Steroidobacteraceae
B08P4-2015_bin.5	78.37	3.23	22.73	d__Bacteria;p__Proteobacteria;c__Gammaproteobacteria;o__Steroidobacterales;f__Steroidobacteraceae
B08P4-2016_bin.10	51.33	0	0	d__Bacteria;p__Proteobacteria;c__Gammaproteobacteria;o__Steroidobacterales;f__Steroidobacteraceae
B08P5-2014_bin.15	81.91	8.27	27.66	d__Bacteria;p__Proteobacteria;c__Gammaproteobacteria;o__Steroidobacterales;f__Steroidobacteraceae
B08P5-2016_bin.13	64.83	0	0	d__Bacteria;p__Proteobacteria;c__Gammaproteobacteria;o__Steroidobacterales;f__Steroidobacteraceae
B08P5-2018_bin.10	82.09	4.73	18.42	d__Bacteria;p__Proteobacteria;c__Gammaproteobacteria;o__Steroidobacterales;f__Steroidobacteraceae
B09P2-2014_bin.13	83.26	2.35	20	d__Bacteria;p__Proteobacteria;c__Gammaproteobacteria;o__Steroidobacterales;f__Steroidobacteraceae
B09P2-2015_bin.17	80.74	1.84	66.67	d__Bacteria;p__Proteobacteria;c__Gammaproteobacteria;o__Steroidobacterales;f__Steroidobacteraceae
B09P3-2014_bin.13	67.59	1.72	100	d__Bacteria;p__Proteobacteria;c__Gammaproteobacteria;o__Steroidobacterales;f__Steroidobacteraceae
B09P3-2015_bin.3	72.13	2.66	40.74	d__Bacteria;p__Proteobacteria;c__Gammaproteobacteria;o__Steroidobacterales;f__Steroidobacteraceae
B09P3-2016_bin.8	71.58	2.63	12.5	d__Bacteria;p__Proteobacteria;c__Gammaproteobacteria;o__Steroidobacterales;f__Steroidobacteraceae
B09P3-2018_bin.7	77.22	3.78	56	d__Bacteria;p__Proteobacteria;c__Gammaproteobacteria;o__Steroidobacterales;f__Steroidobacteraceae
B09P5-2014_bin.13	87.04	4.14	50	d__Bacteria;p__Proteobacteria;c__Gammaproteobacteria;o__Steroidobacterales;f__Steroidobacteraceae
B09P5-2015_bin.9	78.12	5.54	45.71	d__Bacteria;p__Proteobacteria;c__Gammaproteobacteria;o__Steroidobacterales;f__Steroidobacteraceae
B09P5-2016_bin.3	66.27	0.47	40	d__Bacteria;p__Proteobacteria;c__Gammaproteobacteria;o__Steroidobacterales;f__Steroidobacteraceae
B09P5-2018_bin.5	81.94	5.61	56.25	d__Bacteria;p__Proteobacteria;c__Gammaproteobacteria;o__Steroidobacterales;f__Steroidobacteraceae
B10P3-2014_bin.1	68.97	1.72	0	d__Bacteria;p__Proteobacteria;c__Gammaproteobacteria;o__Steroidobacterales;f__Steroidobacteraceae
B10P3-2015_bin.12	77.45	5.7	16.67	d__Bacteria;p__Proteobacteria;c__Gammaproteobacteria;o__Steroidobacterales;f__Steroidobacteraceae
B10P3-2016_bin.4	85.41	4.52	18.52	d__Bacteria;p__Proteobacteria;c__Gammaproteobacteria;o__Steroidobacterales;f__Steroidobacteraceae
B10P3-2018_bin.12	78.79	4.08	11.76	d__Bacteria;p__Proteobacteria;c__Gammaproteobacteria;o__Steroidobacterales;f__Steroidobacteraceae
B10P4-2014_bin.16	64.48	1.72	100	d__Bacteria;p__Proteobacteria;c__Gammaproteobacteria;o__Steroidobacterales;f__Steroidobacteraceae
B10P4-2016_bin.18	82.76	1.72	0	d__Bacteria;p__Proteobacteria;c__Gammaproteobacteria;o__Xanthomonadales;f__Rhodanobacteraceae
B06P5-2019_bin.6	64.83	0.86	100	d__Bacteria;p__Proteobacteria;c__Gammaproteobacteria;o__Xanthomonadales;f__Xanthomonadaceae
B10P4-2016_bin.3	76.19	1.72	0	d__Bacteria;p__Proteobacteria;c__Gammaproteobacteria;o__Xanthomonadales;f__Xanthomonadaceae
B02P4-2014_bin.6	99.54	0.3	0	d__Bacteria;p__Proteobacteria;c__Gammaproteobacteria;o__Xanthomonadales;f__Xanthomonadaceae
B03P1-2017_bin.26	97.83	3.02	47.62	d__Bacteria;p__Proteobacteria;c__Gammaproteobacteria;o__Xanthomonadales;f__Xanthomonadaceae
B01P2-2018_bin.9	61.63	1.15	14.29	d__Bacteria;p__Proteobacteria;c__Gammaproteobacteria;o__Xanthomonadales;f__Xanthomonadaceae
B01P5-2014_bin.13	86.59	3.38	0	d__Bacteria;p__Verrucomicrobiota;c__Verrucomicrobiae;o__Chthoniobacterales;f__Chthoniobacteraceae
B02P1-2014_bin.15	57.72	4.56	0	d__Bacteria;p__Verrucomicrobiota;c__Verrucomicrobiae;o__Chthoniobacterales;f__Chthoniobacteraceae
B03P1-2014_bin.14	83.86	7.43	14.29	d__Bacteria;p__Verrucomicrobiota;c__Verrucomicrobiae;o__Chthoniobacterales;f__Chthoniobacteraceae
B03P2-2014_bin.17	83.1	8.42	9.09	d__Bacteria;p__Verrucomicrobiota;c__Verrucomicrobiae;o__Chthoniobacterales;f__Chthoniobacteraceae
B03P2-2017_bin.18	50.98	5.95	6.25	d__Bacteria;p__Verrucomicrobiota;c__Verrucomicrobiae;o__Chthoniobacterales;f__Chthoniobacteraceae
B03P3-2015_bin.14	88.23	8.1	29.41	d__Bacteria;p__Verrucomicrobiota;c__Verrucomicrobiae;o__Chthoniobacterales;f__Chthoniobacteraceae
B05P1-2016_bin.17	66.97	6	0	d__Bacteria;p__Verrucomicrobiota;c__Verrucomicrobiae;o__Chthoniobacterales;f__Chthoniobacteraceae
B03P3-2018_bin.19	58.15	8.78	21.43	d__Bacteria;p__Verrucomicrobiota;c__Verrucomicrobiae;o__Chthoniobacterales;f__UBA10450

## Sheet: Table S7
Table S7: Clustering analysis of KEGG KOs.
Cluster 1		Cluster 2		Cluster 3		Cluster 4		Cluster 5		Cluster 6
KO	Membership	KO	Membership	KO	Membership	KO	Membership	KO	Membership	KO	Membership
K00018	0.773685	K00003	0.9477	K00001	0.767708	K00005	0.356883	K00004	0.282086	K00034	0.661583
K00029	0.464153	K00009	0.822543	K00008	0.891885	K00013	0.56877	K00019	0.493979	K00054	0.917339
K00043	0.553296	K00010	0.62081	K00035	0.400643	K00020	0.302023	K00023	0.527705	K00088	0.532623
K00065	0.349679	K00012	0.532761	K00036	0.839405	K00038	0.635744	K00027	0.275159	K00117	0.291505
K00066	0.889649	K00014	0.764743	K00039	0.552181	K00067	0.489948	K00031	0.401531	K00150	0.894435
K00090	0.621269	K00015	0.832296	K00042	0.283771	K00077	0.414941	K00040	0.456404	K00156	0.786963
K00097	0.665814	K00016	0.353766	K00045	0.919925	K00091	0.72141	K00041	0.433197	K00174	0.603803
K00118	0.868397	K00021	0.809205	K00064	0.856627	K00102	0.521474	K00046	0.389937	K00175	0.719093
K00121	0.903715	K00024	0.89647	K00078	0.969611	K00104	0.275544	K00146	0.276217	K00207	0.568973
K00124	0.545851	K00030	0.71657	K00096	0.500374	K00113	0.83768	K00162	0.39197	K00234	0.586197
K00126	0.502176	K00033	0.969867	K00098	0.523803	K00114	0.457897	K00163	0.523143	K00241	0.363981
K00127	0.92368	K00049	0.624745	K00108	0.58796	K00123	0.542562	K00176	0.381549	K00245	0.676031
K00131	0.637295	K00052	0.206832	K00109	0.447362	K00132	0.525168	K00196	0.425893	K00260	0.379661
K00154	0.685436	K00053	0.437358	K00116	0.480749	K00135	0.345835	K00216	0.486998	K00273	0.481614
K00161	0.786134	K00055	0.881474	K00119	0.943436	K00145	0.359411	K00219	0.369606	K00313	0.829161
K00187	0.566046	K00057	0.702582	K00134	0.777335	K00164	0.492343	K00227	0.526871	K00322	0.342861
K00208	0.344566	K00058	0.653252	K00138	0.438699	K00169	0.500088	K00235	0.388805	K00331	0.767283
K00209	0.350055	K00059	0.261319	K00141	0.749392	K00170	0.653894	K00236	0.572634	K00338	0.427781
K00228	0.430364	K00060	0.843282	K00147	0.310293	K00172	0.65946	K00243	0.661399	K00368	0.714338
K00246	0.70571	K00073	0.695232	K00148	0.728448	K00177	0.546042	K00262	0.364854	K00394	0.378862
K00253	0.613253	K00074	0.574215	K00151	0.378665	K00179	0.436592	K00279	0.272265	K00435	0.739848
K00261	0.752981	K00075	0.70287	K00153	0.893397	K00180	0.380078	K00285	0.317709	K00468	0.462748
K00263	0.555426	K00076	0.498577	K00167	0.535947	K00200	0.218206	K00287	0.666183	K00472	0.37837
K00266	0.571828	K00099	0.793976	K00230	0.470683	K00201	0.410422	K00311	0.300339	K00499	0.68707
K00281	0.758782	K00101	0.54272	K00232	0.864321	K00206	0.589131	K00337	0.415432	K00545	0.609552
K00318	0.305072	K00111	0.952673	K00240	0.763978	K00222	0.565562	K00348	0.504153	K00555	0.91629
K00326	0.744337	K00112	0.924553	K00242	0.802399	K00226	0.837171	K00350	0.374658	K00577	0.842866
K00332	0.855117	K00122	0.834986	K00244	0.612617	K00231	0.485717	K00351	0.374441	K00610	0.901473
K00341	0.599695	K00128	0.580361	K00247	0.629876	K00248	0.582814	K00355	0.415906	K00702	0.298205
K00342	0.745338	K00130	0.48785	K00252	0.868872	K00265	0.358167	K00362	0.449813	K00718	0.308028
K00346	0.465715	K00133	0.58726	K00254	0.434003	K00278	0.580166	K00363	0.349085	K00772	0.330994
K00347	0.382566	K00137	0.954236	K00259	0.741042	K00300	0.367731	K00366	0.289485	K00813	0.286594
K00349	0.630741	K00140	0.741548	K00271	0.507822	K00302	0.299422	K00367	0.546078	K00816	0.389355
K00359	0.85216	K00166	0.492147	K00290	0.318945	K00316	0.62164	K00386	0.400481	K00863	0.43969
K00364	0.698747	K00171	0.556786	K00294	0.857584	K00382	0.424617	K00404	0.327426	K00869	0.929973
K00376	0.691525	K00202	0.576489	K00297	0.832184	K00383	0.360441	K00479	0.397513	K00938	0.400538
K00380	0.461357	K00215	0.970518	K00298	0.811654	K00449	0.457639	K00505	0.644649	K00943	0.37524
K00381	0.673858	K00217	0.638664	K00306	0.645335	K00450	0.780142	K00525	0.451136	K00952	0.910339
K00395	0.326941	K00220	0.833546	K00314	0.400592	K00483	0.519124	K00556	0.553947	K00995	0.395411
K00405	0.403403	K00221	0.736736	K00330	0.403934	K00511	0.505103	K00557	0.509656	K01004	0.550276
K00406	0.736346	K00239	0.204337	K00333	0.503672	K00523	0.483452	K00558	0.302038	K01060	0.807876
K00407	0.543714	K00249	0.9309	K00336	0.73934	K00542	0.393332	K00560	0.727417	K01062	0.597437
K00411	0.654889	K00274	0.856908	K00339	0.619666	K00543	0.478302	K00575	0.647019	K01077	0.317702
K00412	0.909226	K00275	0.823698	K00340	0.681427	K00549	0.422165	K00587	0.326973	K01079	0.364622
K00413	0.514649	K00276	0.347377	K00343	0.545194	K00573	0.631025	K00613	0.489413	K01133	0.261846
K00422	0.38112	K00282	0.932175	K00370	0.570909	K00603	0.712877	K00651	0.383784	K01170	0.900587
K00428	0.739572	K00283	0.838864	K00371	0.495018	K00639	0.615233	K00673	0.294294	K01192	0.395261
K00432	0.880996	K00286	0.97866	K00373	0.906308	K00646	0.283851	K00694	0.441374	K01200	0.689811
K00433	0.656941	K00299	0.752612	K00374	0.827235	K00652	0.572473	K00696	0.658834	K01223	0.304901
K00436	0.833917	K00301	0.33011	K00384	0.917177	K00658	0.684243	K00717	0.368685	K01233	0.522424
K00452	0.817703	K00303	0.948939	K00387	0.560477	K00666	0.560638	K00799	0.318946	K01236	0.39417
K00456	0.929134	K00304	0.95756	K00389	0.599639	K00681	0.751937	K00839	0.307568	K01387	0.614946
K00463	0.748055	K00305	0.44373	K00392	0.769148	K00683	0.502626	K00849	0.677019	K01425	0.46548
K00469	0.752893	K00309	0.938827	K00410	0.506696	K00690	0.525763	K00850	0.67024	K01428	0.694387
K00476	0.496572	K00315	0.954623	K00425	0.632794	K00693	0.616693	K00851	0.443123	K01429	0.52672
K00477	0.87361	K00317	0.884951	K00426	0.798427	K00705	0.628385	K00879	0.680205	K01456	0.772879
K00486	0.631809	K00320	0.907942	K00451	0.639889	K00729	0.862862	K00883	0.409019	K01507	0.414533
K00500	0.628317	K00324	0.864133	K00453	0.844996	K00737	0.435928	K00897	0.590049	K01518	0.782116
K00507	0.63189	K00325	0.42274	K00457	0.89219	K00748	0.778649	K00947	0.33186	K01535	0.259137
K00508	0.613965	K00334	0.785181	K00464	0.402447	K00754	0.483341	K00951	0.306095	K01546	0.493903
K00526	0.475578	K00335	0.507175	K00485	0.615364	K00773	0.345214	K01002	0.397063	K01561	0.78493
K00537	0.606076	K00344	0.243752	K00491	0.42452	K00788	0.525377	K01028	0.618119	K01589	0.401193
K00568	0.494473	K00360	0.381639	K00496	0.893232	K00795	0.823254	K01029	0.478132	K01597	0.457671
K00569	0.721878	K00365	0.502784	K00528	0.900788	K00797	0.826155	K01031	0.415288	K01622	0.818262
K00570	0.716845	K00372	0.520808	K00548	0.919667	K00801	0.600068	K01075	0.380856	K01641	0.842039
K00612	0.736368	K00375	0.957635	K00564	0.977643	K00812	0.810994	K01115	0.408081	K01649	0.250779
K00625	0.800893	K00390	0.697346	K00571	0.882886	K00821	0.285763	K01141	0.801478	K01657	0.339105
K00627	0.475353	K00441	0.58409	K00574	0.955035	K00830	0.806926	K01153	0.463902	K01666	0.495983
K00631	0.689801	K00446	0.722662	K00595	0.57838	K00835	0.440666	K01154	0.455978	K01673	0.444078
K00640	0.707293	K00448	0.871349	K00616	0.602131	K00837	0.626539	K01155	0.57376	K01684	0.1999
K00641	0.848637	K00455	0.768309	K00619	0.903282	K00844	0.570965	K01156	0.627631	K01703	0.519543
K00647	0.631736	K00459	0.665832	K00621	0.382027	K00845	0.694614	K01160	0.407453	K01704	0.329217
K00656	0.669664	K00467	0.828997	K00643	0.717567	K00860	0.632637	K01176	0.36693	K01707	0.324686
K00657	0.903147	K00480	0.629311	K00661	0.777112	K00875	0.385288	K01179	0.420372	K01725	0.341988
K00662	0.6997	K00481	0.755003	K00682	0.557733	K00884	0.285158	K01183	0.395257	K01727	0.505208
K00675	0.758083	K00518	0.830654	K00692	0.618287	K00912	0.793741	K01185	0.716016	K01743	0.522671
K00677	0.718667	K00529	0.975924	K00710	0.796157	K00930	0.536471	K01186	0.272468	K01795	0.731626
K00684	0.520628	K00540	0.803308	K00712	0.854658	K00953	0.747574	K01190	0.553773	K01807	0.249979
K00688	0.504273	K00544	0.821173	K00758	0.879366	K00965	0.615027	K01193	0.2761	K01834	0.421263
K00697	0.531345	K00547	0.930659	K00765	0.443078	K00966	0.692213	K01195	0.317752	K01934	0.752158
K00700	0.497746	K00554	0.85276	K00819	0.873215	K00974	0.667749	K01201	0.46031	K01992	0.534431
K00701	0.704473	K00561	0.823304	K00826	0.662334	K00990	0.533439	K01206	0.656672	K02036	0.835702
K00703	0.504656	K00563	0.445045	K00836	0.387273	K00991	0.625228	K01241	0.332173	K02086	0.356751
K00720	0.865307	K00566	0.941916	K00847	0.954053	K01027	0.498728	K01252	0.508685	K02107	0.877154
K00767	0.342231	K00567	0.981437	K00853	0.516451	K01045	0.32693	K01259	0.366224	K02117	0.835411
K00783	0.817265	K00588	0.936988	K00855	0.713082	K01053	0.721888	K01451	0.31356	K02119	0.891461
K00808	0.505006	K00594	0.551265	K00867	0.962212	K01055	0.296722	K01479	0.466312	K02120	0.889473
K00809	0.815056	K00596	0.718649	K00868	0.656971	K01061	0.660991	K01484	0.280357	K02121	0.906441
K00822	0.501539	K00598	0.91164	K00886	0.682103	K01068	0.453315	K01493	0.343836	K02122	0.923849
K00823	0.751111	K00600	0.728336	K00895	0.961548	K01086	0.248484	K01521	0.576637	K02123	0.903457
K00824	0.613963	K00602	0.938152	K00899	0.613307	K01095	0.836158	K01523	0.495499	K02126	0.361032
K00827	0.684251	K00604	0.43832	K00917	0.458188	K01113	0.457423	K01529	0.301398	K02188	0.594763
K00831	0.744524	K00605	0.967485	K00936	0.857896	K01147	0.673592	K01625	0.506017	K02189	0.681666
K00832	0.549727	K00606	0.595875	K00940	0.75274	K01207	0.521988	K01629	0.447101	K02191	0.848349
K00833	0.67594	K00609	0.896292	K00948	0.844148	K01243	0.695205	K01631	0.373295	K02201	0.801626
K00856	0.514435	K00611	0.904668	K00954	0.810069	K01247	0.688437	K01639	0.320216	K02217	0.524554
K00857	0.39472	K00615	0.735954	K00956	0.824237	K01266	0.307356	K01662	0.243304	K02227	0.335645
K00876	0.803259	K00620	0.71249	K00957	0.421463	K01273	0.485485	K01664	0.63201	K02232	0.483833
K00898	0.575355	K00626	0.876656	K00978	0.307086	K01277	0.607973	K01682	0.491459	K02261	0.356306
K00903	0.803573	K00632	0.630016	K00980	0.955955	K01303	0.70361	K01696	0.251544	K02276	0.526026
K00906	0.898405	K00635	0.632726	K00986	0.286201	K01392	0.797892	K01706	0.671111	K02319	0.736994
K00925	0.530392	K00645	0.752804	K01000	0.587693	K01419	0.643021	K01708	0.518054	K02322	0.851199
K00937	0.369348	K00648	0.559181	K01011	0.534599	K01423	0.510065	K01713	0.340113	K02323	0.807721
K00955	0.289587	K00655	0.866622	K01023	0.314186	K01424	0.635125	K01728	0.486911	K02336	0.549059
K00971	0.725203	K00663	0.851772	K01026	0.4444	K01426	0.538741	K01740	0.532092	K02359	0.343433
K00973	0.647241	K00672	0.507515	K01032	0.804396	K01434	0.55365	K01771	0.568925	K02385	0.341751
K00975	0.878747	K00674	0.454073	K01034	0.296452	K01448	0.404701	K01785	0.494637	K02397	0.351251
K00979	0.741563	K00721	0.781133	K01035	0.730157	K01459	0.416875	K01787	0.404337	K02400	0.420006
K00982	0.268589	K00728	0.580967	K01046	0.570583	K01463	0.711765	K01792	0.439059	K02408	0.46752
K00988	0.781232	K00752	0.262241	K01047	0.337067	K01466	0.719573	K01798	0.503851	K02444	0.425171
K00992	0.63847	K00756	0.289799	K01081	0.834271	K01469	0.345099	K01810	0.328357	K02532	0.446651
K01003	0.426883	K00757	0.920615	K01093	0.490736	K01470	0.624137	K01812	0.583369	K02570	0.416561
K01007	0.933844	K00759	0.979133	K01104	0.853298	K01473	0.336231	K01815	0.652621	K02613	0.343139
K01009	0.713624	K00760	0.861696	K01114	0.594064	K01474	0.401789	K01816	0.577115	K02680	0.271245
K01012	0.390013	K00761	0.879365	K01118	0.294117	K01475	0.604806	K01825	0.371223	K02683	0.799967
K01051	0.410558	K00762	0.777165	K01166	0.888014	K01482	0.48835	K01854	0.370748	K02742	0.4662
K01058	0.780964	K00763	0.959679	K01175	0.756835	K01483	0.500096	K01907	0.458145	K02793	0.36441
K01070	0.653228	K00764	0.871861	K01180	0.336544	K01515	0.417166	K01941	0.636732	K02848	0.423174
K01076	0.883252	K00766	0.823569	K01182	0.630285	K01531	0.508509	K01999	0.309731	K02866	0.83633
K01082	0.336425	K00768	0.948128	K01187	0.921766	K01534	0.672081	K02024	0.319802	K02869	0.850408
K01083	0.818293	K00769	0.558416	K01191	0.852358	K01537	0.780108	K02072	0.328811	K02877	0.923086
K01089	0.867949	K00782	0.610717	K01202	0.919452	K01545	0.349037	K02099	0.675029	K02883	0.917799
K01092	0.403677	K00784	0.901904	K01216	0.688411	K01565	0.444508	K02100	0.766653	K02885	0.867005
K01119	0.728312	K00789	0.888102	K01218	0.688096	K01578	0.626932	K02112	0.412885	K02889	0.828191
K01134	0.485723	K00790	0.955204	K01227	0.353294	K01593	0.276871	K02168	0.2447	K02896	0.752501
K01135	0.547822	K00791	0.739537	K01256	0.601457	K01628	0.671785	K02192	0.6128	K02908	0.537504
K01136	0.70365	K00793	0.726426	K01267	0.945834	K01630	0.395112	K02256	0.44807	K02910	0.870727
K01142	0.61701	K00794	0.973925	K01281	0.864991	K01665	0.567963	K02298	0.446569	K02912	0.864117
K01163	0.862533	K00796	0.976554	K01342	0.836577	K01668	0.833547	K02313	0.324351	K02921	0.713235
K01167	0.70945	K00798	0.96425	K01358	0.949186	K01681	0.390981	K02334	0.558335	K02922	0.221495
K01173	0.785939	K00800	0.865432	K01372	0.509097	K01709	0.724633	K02337	0.328768	K02924	0.415761
K01181	0.548655	K00803	0.780836	K01416	0.632338	K01715	0.55104	K02348	0.326932	K02929	0.906655
K01194	0.94481	K00806	0.278368	K01421	0.873285	K01721	0.565429	K02363	0.531098	K02930	0.804276
K01198	0.879819	K00817	0.678409	K01433	0.435122	K01726	0.577257	K02371	0.309571	K02936	0.471432
K01205	0.391953	K00820	0.791918	K01436	0.335188	K01734	0.402174	K02387	0.381285	K02962	0.840311
K01209	0.72004	K00848	0.5632	K01447	0.574065	K01735	0.278435	K02388	0.523274	K02966	0.927929
K01214	0.537981	K00852	0.979958	K01449	0.595813	K01755	0.278893	K02390	0.438345	K02974	0.787605
K01224	0.361604	K00854	0.976051	K01478	0.734695	K01781	0.553145	K02391	0.559828	K02975	0.574035
K01235	0.866516	K00858	0.766479	K01494	0.969417	K01783	0.322405	K02392	0.35047	K02976	0.928635
K01254	0.502358	K00859	0.947026	K01495	0.728136	K01791	0.648194	K02393	0.557243	K02978	0.394202
K01262	0.912647	K00864	0.557094	K01496	0.691057	K01799	0.845906	K02395	0.521571	K02979	0.880837
K01269	0.548941	K00865	0.981324	K01497	0.746573	K01813	0.396493	K02396	0.590311	K02984	0.909259
K01278	0.677845	K00872	0.93681	K01505	0.919246	K01814	0.29206	K02401	0.521397	K02987	0.903728
K01283	0.74277	K00873	0.942836	K01506	0.780932	K01817	0.42317	K02406	0.685536	K02991	0.908002
K01284	0.390035	K00874	0.556216	K01554	0.790322	K01838	0.82022	K02407	0.36539	K02995	0.826318
K01286	0.897179	K00878	0.972962	K01555	0.788079	K01841	0.692277	K02409	0.479332	K03041	0.789503
K01301	0.834828	K00882	0.860336	K01559	0.494733	K01844	0.205566	K02410	0.5947	K03047	0.854194
K01302	0.485485	K00887	0.858037	K01568	0.873394	K01848	0.351935	K02416	0.343114	K03049	0.885334
K01305	0.634287	K00891	0.315395	K01569	0.801654	K01856	0.551	K02417	0.556831	K03050	0.592287
K01322	0.807923	K00919	0.862276	K01575	0.712058	K01879	0.643878	K02419	0.654197	K03051	0.907671
K01337	0.816759	K00926	0.934345	K01579	0.467704	K01884	0.281978	K02420	0.408441	K03053	0.872227
K01338	0.458227	K00927	0.876517	K01580	0.934591	K01903	0.294601	K02421	0.794042	K03057	0.887788
K01354	0.835086	K00928	0.633041	K01581	0.498355	K01904	0.70061	K02422	0.707028	K03058	0.597832
K01414	0.805833	K00931	0.809837	K01608	0.796644	K01912	0.352585	K02429	0.665304	K03059	0.844924
K01420	0.837176	K00939	0.885646	K01609	0.267273	K01921	0.591586	K02440	0.333194	K03074	0.691147
K01430	0.420557	K00941	0.756666	K01610	0.619938	K01938	0.291072	K02500	0.30006	K03076	0.335404
K01431	0.37999	K00942	0.637802	K01612	0.31925	K01940	0.306499	K02501	0.279286	K03087	0.304087
K01432	0.429223	K00945	0.961489	K01616	0.650827	K01961	0.667237	K02521	0.519802	K03094	0.246133
K01444	0.843358	K00946	0.845161	K01624	0.912271	K01962	0.611168	K02556	0.511556	K03105	0.851381
K01458	0.277282	K00949	0.929783	K01626	0.686957	K01963	0.757672	K02557	0.382835	K03116	0.30748
K01467	0.479082	K00950	0.862795	K01653	0.704829	K01968	0.743239	K02569	0.549083	K03120	0.86646
K01477	0.833249	K00958	0.546195	K01654	0.79696	K01989	0.555907	K02571	0.779879	K03124	0.804752
K01525	0.888104	K00962	0.52459	K01669	0.611212	K02003	0.740662	K02575	0.668103	K03136	0.834396
K01547	0.580848	K00963	0.592836	K01671	0.828329	K02004	0.626691	K02634	0.412357	K03163	0.856151
K01548	0.845192	K00969	0.815149	K01679	0.4163	K02005	0.828056	K02637	0.33139	K03190	0.279157
K01584	0.547084	K00970	0.595253	K01690	0.596484	K02010	0.603198	K02640	0.291506	K03207	0.310738
K01596	0.511405	K00981	0.674561	K01697	0.784294	K02011	0.534495	K02650	0.341451	K03219	0.332789
K01611	0.496056	K00989	0.942065	K01699	0.680238	K02016	0.548237	K02661	0.574105	K03224	0.279852
K01613	0.880844	K00997	0.875374	K01705	0.364843	K02019	0.41483	K02688	0.455373	K03230	0.568289
K01617	0.748177	K01005	0.708757	K01714	0.4786	K02035	0.608284	K02690	0.400393	K03231	0.629015
K01621	0.463074	K01006	0.928768	K01716	0.478912	K02041	0.577272	K02691	0.34474	K03236	0.879127
K01627	0.856091	K01008	0.776063	K01724	0.793558	K02042	0.503346	K02696	0.615036	K03237	0.751325
K01635	0.606438	K01021	0.552471	K01739	0.553003	K02044	0.522397	K02697	0.378628	K03238	0.868848
K01643	0.482589	K01039	0.658245	K01759	0.698574	K02054	0.24617	K02703	0.396129	K03242	0.883768
K01647	0.928641	K01040	0.675396	K01793	0.7705	K02056	0.403122	K02704	0.406804	K03243	0.91091
K01655	0.810714	K01042	0.758253	K01804	0.972355	K02081	0.330963	K02705	0.395367	K03263	0.845985
K01659	0.921628	K01048	0.494567	K01805	0.879008	K02101	0.379615	K02706	0.392849	K03264	0.889645
K01674	0.600257	K01054	0.312975	K01809	0.741399	K02106	0.619877	K02707	0.333898	K03265	0.693799
K01676	0.648596	K01056	0.863126	K01818	0.9479	K02160	0.584553	K02709	0.224055	K03281	0.479041
K01685	0.718607	K01057	0.900455	K01820	0.385472	K02167	0.385534	K02710	0.479877	K03282	0.492906
K01686	0.621862	K01066	0.882738	K01821	0.479236	K02170	0.685645	K02718	0.617363	K03288	0.331152
K01693	0.506874	K01069	0.751996	K01823	0.839424	K02172	0.549042	K02720	0.513797	K03311	0.628199
K01710	0.663535	K01087	0.743401	K01840	0.505468	K02182	0.345534	K02769	0.287276	K03314	0.348561
K01711	0.74845	K01091	0.339102	K01858	0.959605	K02193	0.58682	K02804	0.242602	K03321	0.298749
K01720	0.510678	K01101	0.275138	K01866	0.772878	K02196	0.56569	K02839	0.237811	K03322	0.260208
K01729	0.570181	K01126	0.749708	K01867	0.91109	K02198	0.44705	K02847	0.537494	K03330	0.890995
K01730	0.941229	K01129	0.925957	K01868	0.845221	K02203	0.566014	K02856	0.612918	K03332	0.312504
K01737	0.778366	K01139	0.338929	K01869	0.416127	K02238	0.514461	K02858	0.359173	K03381	0.372155
K01738	0.572283	K01151	0.853117	K01870	0.36544	K02241	0.514481	K02945	0.501693	K03399	0.861123
K01744	0.367215	K01159	0.778823	K01874	0.936651	K02291	0.280596	K03072	0.560907	K03453	0.368686
K01750	0.338698	K01174	0.841624	K01880	0.952842	K02315	0.526136	K03086	0.61146	K03457	0.40112
K01752	0.461841	K01178	0.444351	K01881	0.533879	K02335	0.302761	K03112	0.383869	K03472	0.315647
K01758	0.784203	K01197	0.57905	K01895	0.36121	K02341	0.340106	K03194	0.539467	K03497	0.288002
K01767	0.378794	K01208	0.926072	K01902	0.560648	K02372	0.654486	K03200	0.536564	K03517	0.583254
K01770	0.484879	K01222	0.912351	K01915	0.503366	K02377	0.553083	K03205	0.547025	K03535	0.885051
K01779	0.936551	K01239	0.957838	K01923	0.845494	K02380	0.690356	K03210	0.380517	K03539	0.309348
K01782	0.387952	K01246	0.915339	K01932	0.629349	K02383	0.405882	K03214	0.593965	K03540	0.564215
K01790	0.629225	K01251	0.691812	K01937	0.748561	K02433	0.375798	K03274	0.487065	K03548	0.796999
K01800	0.447423	K01255	0.777345	K01949	0.902361	K02445	0.569882	K03299	0.490912	K03552	0.529085
K01801	0.773657	K01258	0.715196	K01958	0.374091	K02451	0.594706	K03379	0.278967	K03563	0.330477
K01802	0.41499	K01265	0.58317	K01970	0.802983	K02454	0.492059	K03387	0.691057	K03622	0.92036
K01811	0.484377	K01270	0.96759	K01971	0.572436	K02461	0.797503	K03390	0.358984	K03626	0.855563
K01822	0.32794	K01271	0.945587	K02000	0.689059	K02462	0.668146	K03405	0.600139	K03627	0.901221
K01826	0.581861	K01295	0.750733	K02001	0.671833	K02471	0.265827	K03407	0.391105	K03632	0.507325
K01835	0.551084	K01297	0.635316	K02002	0.896993	K02480	0.645028	K03413	0.566039	K03660	0.604769
K01843	0.387961	K01299	0.872622	K02007	0.714641	K02490	0.424415	K03414	0.374694	K03679	0.902801
K01846	0.861973	K01304	0.223051	K02009	0.80275	K02495	0.615908	K03415	0.479396	K03721	0.560822
K01865	0.818347	K01318	0.265069	K02025	0.90391	K02496	0.826487	K03427	0.442949	K03726	0.800701
K01873	0.538198	K01356	0.934277	K02026	0.876302	K02498	0.545227	K03439	0.440554	K03761	0.43985
K01878	0.5814	K01406	0.530768	K02027	0.960308	K02502	0.717123	K03446	0.413255	K03776	0.282311
K01886	0.866405	K01409	0.942296	K02029	0.895981	K02510	0.744066	K03473	0.362038	K03821	0.37043
K01893	0.891233	K01417	0.530313	K02030	0.790235	K02517	0.693404	K03554	0.722983	K03879	0.449223
K01894	0.513658	K01438	0.811605	K02037	0.549071	K02527	0.743054	K03573	0.400612	K03881	0.520742
K01897	0.334444	K01439	0.937287	K02038	0.923467	K02535	0.620623	K03578	0.414992	K03883	0.673559
K01900	0.240631	K01442	0.8987	K02040	0.805737	K02623	0.62933	K03607	0.36647	K03932	0.423274
K01908	0.608578	K01443	0.937436	K02043	0.617356	K02652	0.782344	K03608	0.290385	K04054	0.469664
K01914	0.762834	K01455	0.781137	K02047	0.788746	K02654	0.793155	K03610	0.284489	K04093	0.401294
K01919	0.334966	K01457	0.227191	K02055	0.573463	K02668	0.72254	K03620	0.443173	K04338	0.304119
K01920	0.46736	K01462	0.668902	K02057	0.824668	K02669	0.618976	K03623	0.413157	K04483	0.74364
K01935	0.507496	K01464	0.950848	K02058	0.621605	K02672	0.525898	K03633	0.390604	K04719	0.847726
K01952	0.888938	K01465	0.779246	K02062	0.60234	K02673	0.55096	K03658	0.453349	K04720	0.665077
K01953	0.736863	K01468	0.939172	K02067	0.870318	K02687	0.436071	K03712	0.496363	K04770	0.567289
K01955	0.343896	K01476	0.897857	K02071	0.280856	K02689	0.250932	K03715	0.346188	K04775	0.401853
K01956	0.462888	K01480	0.840882	K02073	0.560496	K02724	0.229346	K03736	0.345192	K04794	0.715995
K01959	0.856892	K01485	0.46478	K02078	0.366764	K02805	0.389569	K03745	0.7213	K04795	0.683321
K01960	0.79906	K01486	0.980579	K02108	0.342813	K02823	0.281474	K03764	0.244576	K04796	0.668175
K01974	0.404318	K01487	0.694559	K02110	0.893384	K02841	0.879965	K03773	0.560185	K04797	0.888669
K01991	0.915919	K01488	0.925549	K02115	0.696819	K02843	0.657134	K03774	0.624365	K04798	0.781798
K01993	0.492871	K01489	0.87472	K02116	0.787951	K02844	0.756669	K03777	0.359677	K04799	0.819693
K02012	0.711493	K01491	0.721892	K02118	0.544181	K02849	0.614364	K03804	0.548544	K04800	0.461532
K02014	0.750921	K01499	0.413861	K02133	0.670025	K02919	0.317393	K03805	0.339354	K04801	0.569806
K02051	0.595618	K01500	0.975701	K02164	0.761015	K03119	0.445167	K03807	0.734145	K04802	0.849717
K02065	0.921802	K01501	0.949901	K02195	0.46131	K03149	0.772548	K03811	0.543757	K05297	0.282923
K02066	0.666756	K01512	0.74046	K02221	0.893882	K03151	0.775515	K03812	0.629216	K05343	0.567461
K02080	0.515701	K01520	0.882625	K02224	0.782785	K03152	0.531174	K03818	0.397949	K05551	0.466262
K02082	0.875084	K01524	0.985373	K02228	0.90957	K03153	0.864292	K03839	0.566205	K05552	0.571613
K02083	0.64524	K01533	0.780584	K02230	0.893798	K03154	0.681331	K03840	0.516319	K05553	0.488113
K02084	0.342815	K01551	0.9441	K02234	0.651536	K03181	0.752335	K03862	0.51565	K05592	0.680493
K02169	0.579163	K01552	0.976797	K02257	0.620053	K03185	0.352903	K03878	0.41065	K05593	0.716126
K02171	0.746964	K01556	0.946491	K02274	0.879947	K03222	0.610271	K03884	0.419997	K05597	0.597909
K02199	0.872959	K01560	0.820609	K02275	0.707802	K03271	0.870402	K03896	0.398782	K05603	0.342973
K02204	0.415686	K01563	0.822106	K02281	0.611015	K03273	0.790861	K03970	0.323486	K05712	0.44579
K02258	0.668256	K01574	0.829053	K02294	0.660557	K03296	0.574341	K04026	0.529106	K05778	0.381266
K02262	0.528702	K01576	0.522698	K02297	0.352663	K03301	0.8682	K04030	0.642833	K05780	0.279955
K02277	0.948461	K01577	0.282548	K02299	0.391873	K03304	0.363236	K04038	0.47694	K05783	0.611252
K02278	0.679967	K01585	0.96916	K02300	0.369236	K03312	0.521624	K04045	0.372545	K05784	0.329924
K02280	0.821423	K01586	0.850839	K02338	0.661882	K03365	0.234689	K04061	0.393636	K05786	0.364277
K02305	0.412529	K01588	0.922022	K02342	0.489653	K03366	0.341376	K04073	0.606366	K05787	0.557874
K02339	0.660555	K01591	0.902565	K02355	0.582928	K03389	0.496306	K04095	0.507094	K05794	0.410626
K02386	0.787743	K01595	0.799203	K02356	0.832982	K03392	0.727341	K04516	0.689269	K05800	0.423411
K02389	0.377385	K01599	0.42228	K02358	0.407764	K03418	0.406532	K04564	0.292747	K05827	0.898561
K02394	0.780324	K01601	0.345176	K02362	0.734477	K03429	0.773626	K04712	0.255624	K05828	0.782124
K02398	0.827108	K01602	0.412536	K02413	0.380609	K03430	0.671873	K04774	0.282644	K05829	0.928508
K02399	0.449194	K01607	0.607844	K02418	0.256514	K03476	0.307077	K05020	0.325609	K05830	0.928839
K02402	0.748525	K01619	0.986782	K02424	0.439114	K03478	0.575023	K05301	0.34364	K05831	0.852149
K02403	0.661713	K01620	0.96078	K02426	0.446341	K03528	0.695777	K05303	0.36824	K05835	0.291931
K02404	0.673567	K01623	0.520187	K02431	0.598466	K03543	0.327827	K05306	0.397332	K05934	0.894439
K02411	0.348426	K01633	0.923708	K02434	0.558306	K03555	0.838156	K05308	0.428819	K05947	0.928573
K02412	0.305012	K01634	0.427367	K02437	0.72079	K03568	0.438873	K05358	0.314841	K05967	0.652682
K02414	0.44108	K01637	0.752613	K02469	0.312023	K03572	0.709588	K05396	0.309017	K05982	0.653003
K02415	0.645774	K01638	0.573159	K02472	0.401541	K03576	0.60561	K05541	0.60086	K05994	0.718771
K02423	0.745354	K01640	0.87151	K02476	0.659208	K03579	0.443058	K05550	0.36455	K06123	0.576279
K02427	0.575077	K01644	0.754271	K02503	0.636542	K03580	0.758382	K05566	0.359468	K06165	0.252972
K02439	0.564484	K01652	0.625979	K02509	0.330715	K03586	0.821854	K05569	0.309996	K06174	0.843814
K02441	0.576958	K01658	0.2972	K02518	0.84802	K03590	0.733922	K05570	0.477176	K06198	0.343998
K02448	0.807601	K01661	0.661328	K02520	0.716965	K03592	0.51593	K05571	0.52074	K06306	0.35673
K02450	0.637822	K01667	0.957465	K02529	0.554989	K03596	0.380143	K05572	0.464734	K06416	0.503718
K02452	0.647196	K01677	0.960559	K02553	0.882448	K03602	0.261454	K05573	0.479048	K06446	0.436477
K02453	0.843685	K01678	0.666011	K02554	0.937947	K03606	0.789363	K05574	0.317062	K06602	0.310192
K02455	0.585379	K01687	0.570725	K02566	0.972191	K03612	0.56034	K05575	0.318832	K06726	0.338818
K02456	0.778572	K01689	0.939466	K02598	0.708277	K03614	0.574508	K05578	0.256951	K06863	0.908165
K02457	0.92217	K01692	0.889461	K02601	0.753165	K03615	0.470398	K05579	0.336353	K06865	0.903185
K02458	0.638795	K01695	0.819695	K02609	0.728575	K03616	0.681629	K05580	0.370249	K06869	0.932064
K02459	0.759037	K01698	0.885904	K02616	0.840505	K03630	0.67945	K05581	0.376421	K06875	0.77202
K02460	0.717233	K01712	0.979158	K02638	0.786572	K03638	0.785615	K05582	0.375411	K06897	0.639726
K02463	0.800695	K01719	0.849187	K02647	0.517015	K03640	0.712897	K05590	0.349084	K06905	0.339068
K02473	0.352928	K01733	0.486663	K02760	0.488163	K03656	0.386599	K05591	0.602727	K06922	0.516234
K02474	0.892974	K01736	0.773432	K02770	0.800536	K03668	0.39582	K05685	0.375734	K06932	0.881107
K02477	0.961201	K01745	0.980704	K02774	0.50834	K03690	0.528196	K05776	0.684214	K06944	0.787527
K02478	0.832736	K01749	0.931562	K02775	0.773037	K03695	0.49514	K05779	0.422975	K06953	0.666221
K02481	0.632285	K01751	0.921224	K02782	0.926638	K03700	0.386014	K05812	0.675484	K06961	0.837231
K02482	0.851683	K01753	0.647679	K02783	0.770903	K03707	0.445308	K05851	0.547861	K06963	0.799055
K02488	0.771162	K01754	0.586612	K02798	0.716676	K03711	0.557223	K05886	0.444995	K06965	0.821964
K02494	0.733019	K01756	0.831851	K02800	0.757583	K03717	0.500045	K05941	0.513682	K06981	0.930545
K02497	0.517609	K01760	0.831081	K02803	0.963708	K03722	0.765197	K06044	0.419017	K06982	0.836708
K02499	0.509636	K01761	0.349888	K02836	0.610685	K03732	0.879896	K06079	0.641475	K06986	0.384782
K02523	0.559342	K01768	0.928224	K02838	0.954066	K03734	0.585252	K06155	0.613705	K06995	0.52579
K02526	0.687594	K01772	0.863725	K02863	0.793572	K03737	0.676615	K06183	0.533485	K07002	0.49722
K02533	0.405152	K01775	0.767226	K02867	0.710231	K03738	0.672871	K06188	0.464012	K07041	0.887387
K02536	0.949847	K01776	0.807423	K02871	0.851082	K03752	0.281281	K06193	0.388904	K07051	0.59762
K02558	0.742193	K01777	0.976251	K02874	0.501796	K03759	0.660345	K06201	0.550785	K07060	0.884386
K02564	0.854913	K01778	0.741607	K02876	0.652008	K03785	0.422585	K06207	0.424272	K07062	0.555551
K02567	0.472534	K01784	0.709011	K02888	0.722814	K03787	0.504733	K06211	0.373976	K07070	0.340825
K02568	0.600991	K01788	0.954339	K02892	0.7372	K03793	0.877257	K06229	0.559985	K07095	0.698684
K02573	0.682319	K01796	0.642361	K02895	0.829646	K03798	0.620584	K06282	0.439847	K07097	0.37918
K02574	0.618512	K01803	0.649839	K02899	0.603601	K03808	0.701009	K06320	0.219382	K07100	0.576315
K02584	0.58665	K01808	0.511164	K02902	0.483236	K03828	0.685038	K06373	0.483766	K07108	0.795007
K02614	0.302425	K01839	0.88195	K02909	0.694019	K03831	0.621342	K06374	0.391144	K07124	0.742881
K02617	0.827891	K01845	0.894229	K02913	0.864517	K03842	0.331935	K06443	0.633992	K07138	0.470369
K02618	0.364345	K01847	0.427884	K02916	0.45574	K03856	0.638845	K06597	0.598197	K07142	0.914879
K02621	0.575032	K01849	0.861164	K02931	0.814068	K03886	0.410301	K06601	0.49285	K07143	0.518583
K02626	0.564323	K01857	0.721952	K02935	0.503658	K03919	0.538557	K06603	0.307582	K07151	0.829505
K02635	0.677031	K01872	0.916839	K02946	0.889187	K03929	0.679313	K06718	0.590489	K07158	0.782577
K02636	0.685766	K01875	0.831578	K02948	0.860213	K03972	0.653051	K06859	0.329825	K07159	0.798158
K02653	0.488574	K01876	0.84907	K02950	0.804202	K04013	0.522796	K06883	0.301559	K07175	0.369591
K02655	0.835371	K01883	0.905227	K02952	0.831348	K04019	0.807852	K06899	0.642876	K07176	0.925263
K02656	0.624857	K01885	0.478721	K02954	0.827145	K04027	0.695823	K06900	0.444922	K07179	0.774208
K02657	0.881691	K01887	0.892555	K02956	0.907307	K04028	0.802847	K06903	0.294385	K07184	0.372127
K02658	0.9481	K01889	0.707611	K02965	0.7854	K04041	0.463475	K06904	0.625946	K07248	0.718116
K02659	0.748288	K01890	0.916055	K02986	0.894733	K04044	0.847464	K06907	0.330015	K07254	0.90985
K02660	0.687682	K01892	0.568107	K02990	0.484304	K04068	0.358182	K06919	0.384768	K07267	0.442218
K02662	0.489116	K01911	0.918511	K02992	0.5549	K04082	0.831696	K06923	0.418759	K07286	0.268924
K02663	0.577742	K01916	0.704016	K03040	0.593146	K04090	0.473884	K06926	0.499048	K07340	0.501364
K02664	0.471559	K01918	0.944393	K03042	0.811402	K04097	0.383657	K06956	0.510933	K07342	0.471202
K02665	0.905217	K01924	0.43557	K03046	0.707991	K04113	0.713119	K06959	0.62143	K07357	0.501348
K02666	0.560186	K01925	0.56193	K03060	0.702604	K04117	0.534034	K06967	0.41927	K07393	0.541027
K02667	0.769506	K01926	0.718553	K03070	0.971257	K04127	0.657427	K06968	0.654527	K07473	0.281798
K02670	0.856872	K01928	0.816844	K03073	0.883369	K04487	0.889855	K07043	0.638302	K07480	0.425305
K02671	0.811169	K01929	0.61799	K03077	0.937547	K04496	0.343643	K07045	0.373914	K07486	0.343811
K02674	0.925901	K01933	0.925759	K03091	0.963275	K04506	0.329576	K07069	0.438717	K07487	0.369728
K02676	0.9375	K01939	0.846621	K03100	0.703697	K04562	0.703846	K07074	0.759216	K07488	0.330528
K02686	0.650774	K01945	0.761968	K03111	0.734829	K04568	0.650971	K07075	0.414757	K07494	0.34911
K02712	0.348636	K01950	0.449098	K03117	0.845867	K04762	0.543201	K07092	0.485164	K07495	0.461815
K02761	0.334545	K01951	0.5989	K03118	0.636383	K04765	0.5177	K07098	0.438501	K07506	0.491028
K02784	0.536535	K01965	0.853947	K03130	0.26402	K04767	0.772768	K07145	0.461006	K07507	0.233046
K02806	0.760771	K01966	0.532447	K03169	0.511806	K05296	0.54163	K07146	0.723985	K07558	0.89707
K02837	0.922853	K01969	0.327205	K03195	0.404779	K05304	0.535253	K07153	0.782297	K07565	0.825522
K02914	0.689813	K01972	0.975545	K03196	0.3815	K05357	0.757123	K07154	0.489515	K07569	0.88645
K02970	0.639096	K01975	0.918326	K03197	0.42933	K05359	0.600888	K07168	0.379263	K07572	0.864159
K03014	0.422275	K01990	0.920904	K03198	0.406088	K05365	0.506812	K07190	0.524075	K07573	0.784523
K03071	0.505044	K01994	0.623742	K03199	0.428707	K05384	0.555861	K07215	0.458547	K07577	0.3837
K03079	0.33482	K01995	0.527159	K03201	0.339047	K05499	0.655788	K07225	0.395315	K07580	0.429535
K03089	0.575318	K01996	0.426424	K03203	0.495982	K05515	0.364146	K07230	0.446525	K07581	0.826995
K03092	0.810257	K01997	0.496648	K03204	0.370853	K05518	0.568249	K07232	0.4536	K07583	0.887427
K03098	0.909996	K01998	0.276436	K03212	0.829625	K05540	0.55645	K07235	0.519507	K07639	0.60908
K03113	0.363479	K02006	0.559455	K03217	0.335018	K05555	0.581137	K07236	0.379312	K07644	0.556443
K03147	0.822179	K02008	0.656593	K03284	0.741117	K05589	0.525859	K07237	0.492061	K07679	0.707388
K03150	0.407644	K02013	0.369961	K03291	0.795411	K05713	0.344826	K07257	0.346905	K07690	0.698041
K03166	0.695579	K02015	0.273486	K03297	0.797784	K05772	0.592765	K07271	0.384093	K07721	0.595636
K03167	0.783347	K02017	0.915347	K03306	0.644942	K05773	0.583551	K07280	0.310243	K07722	0.771784
K03179	0.690151	K02018	0.911524	K03313	0.654862	K05803	0.515772	K07304	0.433055	K07732	0.903898
K03182	0.502282	K02020	0.720432	K03316	0.379089	K05811	0.715356	K07341	0.517147	K07739	0.917606
K03186	0.451022	K02028	0.534967	K03320	0.932777	K05832	0.653463	K07344	0.30117	K08096	0.828785
K03187	0.3202	K02031	0.890102	K03331	0.711552	K05833	0.672167	K07345	0.482867	K08139	0.375429
K03188	0.612025	K02032	0.901351	K03333	0.840145	K05873	0.561119	K07347	0.468638	K08172	0.336952
K03189	0.47053	K02033	0.421596	K03335	0.467671	K05889	0.701648	K07386	0.583772	K08175	0.383906
K03216	0.954244	K02034	0.43609	K03338	0.432664	K05966	0.264103	K07387	0.353931	K08219	0.563298
K03220	0.679871	K02039	0.705964	K03343	0.617043	K06015	0.876719	K07405	0.753065	K08276	0.339842
K03223	0.533201	K02045	0.979135	K03380	0.881398	K06020	0.583008	K07407	0.323353	K08300	0.281144
K03225	0.620149	K02046	0.508943	K03394	0.370922	K06033	0.420878	K07448	0.647017	K08321	0.712724
K03226	0.647143	K02048	0.418616	K03404	0.886353	K06045	0.252515	K07450	0.420095	K08324	0.430163
K03227	0.586499	K02049	0.330626	K03426	0.580925	K06078	0.569062	K07455	0.509627	K08602	0.290471
K03228	0.617482	K02050	0.544037	K03432	0.837027	K06136	0.322403	K07464	0.31581	K08717	0.382533
K03229	0.370526	K02052	0.34887	K03433	0.604075	K06138	0.527171	K07497	0.413943	K08975	0.879732
K03269	0.868769	K02053	0.521876	K03436	0.688068	K06139	0.525292	K07498	0.464566	K08979	0.858392
K03270	0.568235	K02063	0.854893	K03464	0.875082	K06151	0.36173	K07504	0.432419	K09020	0.703158
K03286	0.857133	K02064	0.662195	K03466	0.866427	K06194	0.687469	K07536	0.506127	K09118	0.369923
K03292	0.384994	K02068	0.884395	K03496	0.766459	K06204	0.236214	K07552	0.41314	K09120	0.766051
K03294	0.505359	K02069	0.731984	K03498	0.818323	K06205	0.360154	K07648	0.397433	K09122	0.836045
K03300	0.353947	K02074	0.518332	K03530	0.929086	K06281	0.66404	K07664	0.404098	K09136	0.65962
K03303	0.606365	K02075	0.805421	K03534	0.464854	K06287	0.382035	K07677	0.532913	K09140	0.92081
K03305	0.887624	K02077	0.587552	K03538	0.2966	K06324	0.596616	K07705	0.384784	K09142	0.863586
K03307	0.889318	K02103	0.305136	K03544	0.803217	K06330	0.633048	K07718	0.362263	K09144	0.359198
K03308	0.782814	K02109	0.586041	K03546	0.427046	K06350	0.773495	K07740	0.460606	K09148	0.63528
K03309	0.777402	K02111	0.338596	K03558	0.535664	K06351	0.810633	K07746	0.413294	K09152	0.892195
K03310	0.962546	K02113	0.787023	K03581	0.755438	K06412	0.511743	K07795	0.297422	K09482	0.900469
K03317	0.471564	K02114	0.912621	K03582	0.867445	K06518	0.48864	K08068	0.405172	K09705	0.493595
K03319	0.8161	K02128	0.236963	K03583	0.676707	K06596	0.82483	K08092	0.730889	K09707	0.369219
K03324	0.5027	K02194	0.556009	K03605	0.503229	K06600	0.420463	K08093	0.397798	K09716	0.818557
K03325	0.938823	K02197	0.80809	K03609	0.30296	K06857	0.390657	K08162	0.199261	K09721	0.789157
K03326	0.578878	K02200	0.82963	K03624	0.75958	K06862	0.518704	K08174	0.747764	K09722	0.925874
K03327	0.858904	K02225	0.834915	K03647	0.916955	K06864	0.640405	K08194	0.463319	K09723	0.894903
K03328	0.511372	K02226	0.306847	K03648	0.662535	K06867	0.712768	K08264	0.60196	K09735	0.895735
K03367	0.669374	K02229	0.551182	K03651	0.57347	K06878	0.530095	K08305	0.234447	K09736	0.874188
K03385	0.504632	K02231	0.98295	K03671	0.910711	K06889	0.829636	K08312	0.739771	K09738	0.861771
K03386	0.865528	K02233	0.727571	K03675	0.467822	K06898	0.603832	K08315	0.467366	K09741	0.479409
K03395	0.882366	K02237	0.796581	K03684	0.898612	K06912	0.526467	K08319	0.287866	K09744	0.873125
K03396	0.812253	K02242	0.454677	K03699	0.375387	K06913	0.315566	K08323	0.407346	K09759	0.880306
K03406	0.406096	K02259	0.591652	K03702	0.429007	K06914	0.376738	K08325	0.291234	K09771	0.604754
K03408	0.850499	K02279	0.897682	K03704	0.920743	K06936	0.484034	K08344	0.294671	K09817	0.510943
K03409	0.789595	K02282	0.960817	K03718	0.810358	K06941	0.212181	K08604	0.441477	K09857	0.338744
K03410	0.512864	K02283	0.91898	K03719	0.93357	K06969	0.761446	K08640	0.520249	K09940	0.3943
K03411	0.797855	K02302	0.680034	K03727	0.778867	K06970	0.283487	K08641	0.470773	K09955	0.336772
K03412	0.758433	K02303	0.695313	K03735	0.347764	K06971	0.789017	K08677	0.387335	K09972	0.340057
K03417	0.47482	K02314	0.636102	K03743	0.616032	K06978	0.503291	K08682	0.522626	K10018	0.66146
K03435	0.604053	K02316	0.874777	K03746	0.389975	K06987	0.546001	K08687	0.645863	K10019	0.534116
K03442	0.873163	K02340	0.796654	K03748	0.603181	K06999	0.62439	K08688	0.624832	K10020	0.637121
K03455	0.874755	K02343	0.930871	K03758	0.85014	K07003	0.78108	K08696	0.325272	K10027	0.385855
K03462	0.835383	K02346	0.942286	K03762	0.588449	K07014	0.749712	K08713	0.633371	K10212	0.397716
K03469	0.531594	K02347	0.917884	K03767	0.759806	K07016	0.407129	K08715	0.526353	K10231	0.613321
K03471	0.933099	K02351	0.567614	K03795	0.812561	K07018	0.742804	K08900	0.627755	K10531	0.862439
K03474	0.833645	K02357	0.776647	K03800	0.881398	K07019	0.794578	K08956	0.575659	K10533	0.322962
K03477	0.871691	K02361	0.972906	K03810	0.619678	K07022	0.544381	K08978	0.325401	K10538	0.498034
K03495	0.955649	K02379	0.980233	K03817	0.865274	K07028	0.629042	K08985	0.363635	K10539	0.611772
K03502	0.466254	K02381	0.714099	K03822	0.916678	K07031	0.68738	K09011	0.337663	K10564	0.487723
K03503	0.48898	K02405	0.958676	K03851	0.466911	K07037	0.856172	K09016	0.503351	K10565	0.267062
K03549	0.848574	K02428	0.773538	K03871	0.630233	K07046	0.499678	K09017	0.428593	K10709	0.527296
K03557	0.765795	K02435	0.797331	K03888	0.498644	K07050	0.81663	K09190	0.273921	K10725	0.852023
K03559	0.929523	K02443	0.667106	K03889	0.932075	K07064	0.638384	K09711	0.439511	K10726	0.83168
K03560	0.695271	K02446	0.936883	K03890	0.965364	K07065	0.727618	K09765	0.425213	K10747	0.500833
K03561	0.950116	K02466	0.625776	K03891	0.933148	K07071	0.370877	K09776	0.371259	K10848	0.904256
K03562	0.795763	K02470	0.412201	K03893	0.932569	K07106	0.751497	K09781	0.746598	K10859	0.731713
K03564	0.389654	K02483	0.981916	K03897	0.913767	K07115	0.801521	K09796	0.586955	K10915	0.210786
K03566	0.855249	K02484	0.861629	K03918	0.858645	K07121	0.545853	K09799	0.753507	K10944	0.794605
K03567	0.832754	K02492	0.8783	K03921	0.926289	K07133	0.696491	K09818	0.524944	K10945	0.891968
K03577	0.794942	K02493	0.795033	K03922	0.967882	K07139	0.635627	K09828	0.548254	K10946	0.66126
K03585	0.831624	K02519	0.953583	K03928	0.908151	K07157	0.699533	K09858	0.59928	K10954	0.451089
K03591	0.602468	K02528	0.898294	K03931	0.455065	K07160	0.655293	K09902	0.652738	K10956	0.578746
K03594	0.803636	K02548	0.851438	K03933	0.523244	K07164	0.618353	K09908	0.494858	K10974	0.503128
K03597	0.582845	K02549	0.251074	K03937	0.765668	K07167	0.627121	K09912	0.415215	K11066	0.255794
K03598	0.663729	K02551	0.980703	K03939	0.692862	K07216	0.315664	K09916	0.495545	K11130	0.586568
K03599	0.81779	K02552	0.930288	K03953	0.440649	K07219	0.452958	K09918	0.732012	K11131	0.808104
K03600	0.779761	K02563	0.629377	K03969	0.868336	K07226	0.36141	K09923	0.626842	K11391	0.830859
K03611	0.609425	K02600	0.749614	K03974	0.495442	K07233	0.585188	K09924	0.302006	K11392	0.510814
K03613	0.546066	K02610	0.899724	K03975	0.89309	K07240	0.553245	K09925	0.307471	K11444	0.438749
K03617	0.471516	K02611	0.698402	K04063	0.848545	K07245	0.38693	K09929	0.585847	K11600	0.873794
K03628	0.654867	K02612	0.94472	K04072	0.900562	K07246	0.595515	K09946	0.754755	K11646	0.766301
K03634	0.943018	K02619	0.640274	K04078	0.880305	K07255	0.706536	K09954	0.394406	K11739	0.361323
K03643	0.904803	K02622	0.853618	K04080	0.796078	K07259	0.235011	K09958	0.514398	K11749	0.544982
K03646	0.776658	K02624	0.794444	K04091	0.560785	K07262	0.601967	K09960	0.335875	K11781	0.817935
K03650	0.824264	K02639	0.281783	K04092	0.953511	K07263	0.759732	K09961	0.380724	K11894	0.58847
K03653	0.925889	K02651	0.718173	K04098	0.933212	K07302	0.715671	K09971	0.344471	K11913	0.669344
K03654	0.868425	K02768	0.666843	K04105	0.414236	K07303	0.821934	K09975	0.480732	K11917	0.621594
K03666	0.963135	K02781	0.446377	K04335	0.875982	K07308	0.800072	K09977	0.488326	K11921	0.505669
K03667	0.797616	K02821	0.606797	K04477	0.876535	K07317	0.485201	K09980	0.584066	K11924	0.691521
K03669	0.700298	K02822	0.855454	K04479	0.64738	K07323	0.735776	K09983	0.341402	K11928	0.47072
K03670	0.844879	K02825	0.932401	K04566	0.860061	K07346	0.424028	K10036	0.569006	K12252	0.905321
K03672	0.781021	K02834	0.930855	K04567	0.740253	K07444	0.369997	K10111	0.427884	K12266	0.407175
K03673	0.944347	K02835	0.781663	K04618	0.324429	K07456	0.799406	K10548	0.374399	K12368	0.790298
K03676	0.636817	K02851	0.502781	K04651	0.86808	K07457	0.408755	K10680	0.690137	K12371	0.457523
K03683	0.578386	K02860	0.74142	K04652	0.778122	K07502	0.746392	K10715	0.247938	K12589	0.911757
K03694	0.632925	K02862	0.766289	K04653	0.772136	K07508	0.615677	K10761	0.552431	K12957	0.750639
K03701	0.445714	K02864	0.466712	K04654	0.452752	K07511	0.473511	K10806	0.71757	K13006	0.281853
K03716	0.464376	K02878	0.622978	K04751	0.300381	K07516	0.724106	K10808	0.335639	K13020	0.530653
K03739	0.429366	K02879	0.729778	K04755	0.298074	K07544	0.350358	K10820	0.356345	K13053	0.357464
K03740	0.260969	K02881	0.675424	K04781	0.383928	K07546	0.574131	K10822	0.446298	K13255	0.778543
K03747	0.635775	K02884	0.708897	K04782	0.838221	K07568	0.600352	K10844	0.622934	K13419	0.311727
K03749	0.585036	K02886	0.5419	K04940	0.925661	K07638	0.288044	K10873	0.29758	K13483	0.493983
K03753	0.504498	K02887	0.67913	K05275	0.809669	K07649	0.54321	K10916	0.232601	K13485	0.464522
K03756	0.589281	K02890	0.772958	K05337	0.761102	K07657	0.632351	K10924	0.306844	K13525	0.874753
K03760	0.62984	K02897	0.798811	K05341	0.788088	K07658	0.359178	K10938	0.262689	K13541	0.389461
K03765	0.893311	K02904	0.815568	K05342	0.86564	K07659	0.529907	K10942	0.39504	K13580	0.691671
K03769	0.633496	K02906	0.74237	K05346	0.330428	K07673	0.532109	K11069	0.645307	K13609	0.722142
K03770	0.671597	K02907	0.756221	K05520	0.922764	K07687	0.488375	K11089	0.438206	K13654	0.508307
K03771	0.739966	K02911	0.931499	K05524	0.969961	K07708	0.493589	K11103	0.638254	K13794	0.344376
K03772	0.694053	K02926	0.798325	K05548	0.586269	K07709	0.583765	K11166	0.444082	K13798	0.79527
K03775	0.814156	K02933	0.567381	K05549	0.265112	K07711	0.690507	K11179	0.499768	K13874	0.274167
K03778	0.923689	K02939	0.946571	K05554	0.534406	K07712	0.605097	K11209	0.363842	K13979	0.483084
K03781	0.90746	K02959	0.749377	K05558	0.640515	K07713	0.611024	K11250	0.516193	K14060	0.50054
K03782	0.443534	K02961	0.523473	K05565	0.315554	K07714	0.813898	K11251	0.549746	K14164	0.344896
K03791	0.792537	K02963	0.76379	K05567	0.719686	K07749	0.771356	K11252	0.369306	K14168	0.798995
K03794	0.45757	K02967	0.538706	K05596	0.899438	K07766	0.482656	K11253	0.610995	K14250	0.573816
K03797	0.918461	K02968	0.962343	K05710	0.584417	K07798	0.842571	K11254	0.59018	K14260	0.435615
K03803	0.753551	K02982	0.868031	K05714	0.891346	K07799	0.866277	K11258	0.3197	K14534	0.713997
K03806	0.674146	K02988	0.614921	K05770	0.711085	K07814	0.798722	K11275	0.554906	K14568	0.916119
K03809	0.849031	K02994	0.508118	K05774	0.779551	K07978	0.519703	K11293	0.355052	K14574	0.78341
K03814	0.902363	K02996	0.614266	K05781	0.632245	K07979	0.556991	K11354	0.425716	K14597	0.60146
K03816	0.767104	K03043	0.7697	K05791	0.466343	K08081	0.497401	K11355	0.421646	K14654	0.88708
K03819	0.385832	K03075	0.83854	K05792	0.533601	K08082	0.686945	K11443	0.330237	K14656	0.881975
K03820	0.558272	K03088	0.932427	K05795	0.266326	K08156	0.306936	K11687	0.326151	K14672	0.245442
K03825	0.526115	K03090	0.812826	K05802	0.399865	K08161	0.493978	K11693	0.295324	K14696	0.662584
K03827	0.533273	K03101	0.512966	K05805	0.640179	K08177	0.795588	K11712	0.30884	K14728	0.627012
K03830	0.916862	K03106	0.923956	K05818	0.698395	K08195	0.612237	K11731	0.448595	K15016	0.841165
K03832	0.759798	K03110	0.837939	K05834	0.676753	K08223	0.543069	K11737	0.693497	K15019	0.778935
K03841	0.885041	K03168	0.58263	K05836	0.282305	K08234	0.60463	K11745	0.256815	K15256	0.616495
K03852	0.590397	K03177	0.731881	K05841	0.355737	K08295	0.512543	K11747	0.483456	K15303	0.410911
K03923	0.346268	K03183	0.438289	K05844	0.587878	K08296	0.498539	K11748	0.551413	K15383	0.562251
K03926	0.87776	K03192	0.58727	K05846	0.634367	K08301	0.719944	K11899	0.302913	K15429	0.931809
K03930	0.924183	K03202	0.418908	K05847	0.497874	K08310	0.505191	K11912	0.402109	K15449	0.739923
K03935	0.256984	K03208	0.71976	K05888	0.657879	K08318	0.373303	K11931	0.441359	K15495	0.791315
K03978	0.931941	K03215	0.575074	K05895	0.779641	K08355	0.677104	K11935	0.253784	K15553	0.427077
K03981	0.921604	K03218	0.921588	K05898	0.848256	K08358	0.707469	K11936	0.730076	K15555	0.46619
K04024	0.31767	K03272	0.462058	K05901	0.912973	K08591	0.318724	K11937	0.600939	K15865	0.900755
K04033	0.510188	K03298	0.968022	K05916	0.827855	K08646	0.365854	K11938	0.609181	K15878	0.290457
K04034	0.780414	K03315	0.949463	K05917	0.584633	K08651	0.772265	K11941	0.537979	K15888	0.808913
K04043	0.483161	K03336	0.841449	K05936	0.69271	K08680	0.291363	K11959	0.37869	K15911	0.424526
K04046	0.851177	K03337	0.389686	K05972	0.611117	K08685	0.475114	K11962	0.433137	K15941	0.28398
K04047	0.611153	K03342	0.968393	K05973	0.399959	K08722	0.549376	K12243	0.288133	K16026	0.308544
K04062	0.600332	K03383	0.808219	K05988	0.897071	K08726	0.717116	K12276	0.388368	K16074	0.319368
K04065	0.529402	K03402	0.692842	K05989	0.591923	K08963	0.579662	K12278	0.31505	K16218	0.449669
K04069	0.618048	K03424	0.94976	K05991	0.58776	K08983	0.766879	K12283	0.383146	K16306	0.749594
K04070	0.887538	K03431	0.7235	K05996	0.67512	K09002	0.433138	K12284	0.603091	K16328	0.626473
K04079	0.738111	K03437	0.789506	K06042	0.801804	K09022	0.65468	K12285	0.346051	K16345	0.646056
K04083	0.56554	K03438	0.79346	K06046	0.393375	K09023	0.571783	K12529	0.44339	K16555	0.838351
K04084	0.497059	K03449	0.668451	K06075	0.873533	K09141	0.436431	K12678	0.587688	K16653	0.228317
K04087	0.609627	K03465	0.640804	K06117	0.765338	K09164	0.762183	K12685	0.424256	K16871	0.376466
K04088	0.641915	K03470	0.924312	K06147	0.862809	K09181	0.378532	K12945	0.624913	K17104	0.892601
K04094	0.856947	K03475	0.693986	K06153	0.592003	K09252	0.611709	K12989	0.382613	K17209	0.55741
K04099	0.758232	K03499	0.87185	K06162	0.384678	K09384	0.536955	K12990	0.47178	K17215	0.461958
K04100	0.627504	K03500	0.330213	K06163	0.37269	K09461	0.728921	K13012	0.289618	K17218	0.4252
K04101	0.579304	K03501	0.550658	K06166	0.642331	K09483	0.25005	K13016	0.291126	K17237	0.399487
K04102	0.934903	K03518	0.938176	K06191	0.843833	K09516	0.379346	K13028	0.318194	K17241	0.482456
K04110	0.408499	K03519	0.73928	K06197	0.598919	K09667	0.690403	K13049	0.546161	K17242	0.508714
K04112	0.625649	K03520	0.606141	K06203	0.494604	K09696	0.709162	K13069	0.494971	K17249	0.855903
K04561	0.916574	K03521	0.905114	K06214	0.427506	K09697	0.700117	K13238	0.632395	K17321	0.835329
K04565	0.690244	K03522	0.970848	K06219	0.810124	K09709	0.728893	K13256	0.467415	K17322	0.617542
K04744	0.933416	K03523	0.89142	K06221	0.951489	K09749	0.32544	K13274	0.56358	K17323	0.478103
K04748	0.64967	K03524	0.891643	K06377	0.667452	K09758	0.455424	K13288	0.497269	K17324	0.511961
K04750	0.754854	K03525	0.915822	K06400	0.489632	K09775	0.378012	K13408	0.430614	K17325	0.434267
K04752	0.48429	K03526	0.813547	K06402	0.728694	K09777	0.618183	K13449	0.508901	K17830	0.630265
K04754	0.849176	K03527	0.959886	K06413	0.536704	K09788	0.294744	K13482	0.721622	K17835	0.454662
K04756	0.63581	K03529	0.453946	K06447	0.367262	K09826	0.404691	K13498	0.448297	K17947	0.281283
K04758	0.469527	K03531	0.963574	K06605	0.680422	K09829	0.422757	K13532	0.738709	K17989	0.577043
K04759	0.813553	K03536	0.915934	K06609	0.481472	K09862	0.471433	K13626	0.343833	K18009	0.226039
K04760	0.927066	K03545	0.665636	K06610	0.744999	K09914	0.832081	K13655	0.778765	K18023	0.277462
K04761	0.679805	K03547	0.576786	K06860	0.766428	K09931	0.76365	K13657	0.647426	K18093	0.628907
K04764	0.614543	K03550	0.849765	K06876	0.569279	K09935	0.342431	K13659	0.586241	K18195	0.363064
K04771	0.498734	K03551	0.878873	K06886	0.821269	K09942	0.517839	K13662	0.608771	K18197	0.366631
K04772	0.413298	K03553	0.780199	K06890	0.643373	K09949	0.768317	K13665	0.238431	K18201	0.332758
K04773	0.674681	K03556	0.760787	K06891	0.890319	K09951	0.490261	K13700	0.484866	K18230	0.376052
K04835	0.310462	K03565	0.841032	K06893	0.677801	K09967	0.526277	K13747	0.413333	K18235	0.36101
K05349	0.732576	K03569	0.385695	K06895	0.919451	K09984	0.487145	K13775	0.283077	K18287	0.340057
K05375	0.361927	K03570	0.865574	K06906	0.828412	K09990	0.56481	K13777	0.364497	K18297	0.383377
K05501	0.454237	K03571	0.877186	K06908	0.362791	K10012	0.484228	K13778	0.374017	K18320	0.354684
K05516	0.593085	K03574	0.929219	K06915	0.883182	K10206	0.329642	K13786	0.42339	K18371	0.320332
K05526	0.400895	K03575	0.689848	K06945	0.950359	K10208	0.299456	K13815	0.557295	K18532	0.801918
K05527	0.800775	K03584	0.967848	K06952	0.543779	K10217	0.295636	K13816	0.438099	K18579	0.798882
K05539	0.619117	K03587	0.788702	K06954	0.73022	K10218	0.741725	K13829	0.360865	K18594	0.834789
K05559	0.571794	K03588	0.630863	K06975	0.8482	K10219	0.485744	K13929	0.38831	K18601	0.578668
K05560	0.812888	K03589	0.87883	K06977	0.419933	K10221	0.750852	K13930	0.618461	K18602	0.629085
K05561	0.556475	K03593	0.916018	K06979	0.685223	K10441	0.35392	K13931	0.553232	K18603	0.69738
K05562	0.525721	K03595	0.581536	K06988	0.893516	K10619	0.527978	K13932	0.485175	K18605	0.388911
K05563	0.432664	K03601	0.525802	K06996	0.589377	K10679	0.305005	K13933	0.529431	K18700	0.449432
K05564	0.674085	K03621	0.406335	K07005	0.713183	K10763	0.585255	K13934	0.560968	K18765	0.458674
K05568	0.661797	K03625	0.888138	K07032	0.853903	K10778	0.689641	K13954	0.508422	K18779	0.91877
K05586	0.465003	K03629	0.984977	K07034	0.921855	K10798	0.356473	K13991	0.622015	K18815	0.294423
K05587	0.543602	K03631	0.781919	K07044	0.62889	K10907	0.273314	K14051	0.3078	K18882	0.809578
K05588	0.482826	K03635	0.248513	K07052	0.933486	K10914	0.444387	K14057	0.334964	K18896	0.537005
K05594	0.908274	K03636	0.908897	K07054	0.557735	K10926	0.566391	K14155	0.236356	K19091	0.451269
K05595	0.73624	K03637	0.883175	K07057	0.504775	K10927	0.449756	K14330	0.438318	K19295	0.552432
K05777	0.439827	K03639	0.904367	K07058	0.940147	K10947	0.643332	K14347	0.410321	K19337	0.757062
K05785	0.811225	K03641	0.236763	K07076	0.539699	K11003	0.619446	K14520	0.368805	K19338	0.313572
K05788	0.700597	K03642	0.208661	K07077	0.958229	K11004	0.443326	K14530	0.593295	K19353	0.293513
K05797	0.723154	K03644	0.755588	K07090	0.551279	K11031	0.543612	K14540	0.710693	K19585	0.534603
K05801	0.429548	K03649	0.512625	K07101	0.47307	K11065	0.476516	K14581	0.329353	K19610	0.617871
K05807	0.922382	K03652	0.956278	K07110	0.835859	K11074	0.610652	K14744	0.462977	K19621	0.534183
K05813	0.36042	K03655	0.773323	K07118	0.394452	K11076	0.623065	K15255	0.667135	K19712	0.83753
K05814	0.663121	K03657	0.75702	K07120	0.493128	K11085	0.721894	K15342	0.28363	K19743	0.698577
K05815	0.548612	K03664	0.550823	K07131	0.688474	K11173	0.543493	K15358	0.261256	K20215	0.634833
K05817	0.555579	K03665	0.710943	K07136	0.332913	K11178	0.844734	K15461	0.366689	K20261	0.405461
K05826	0.531207	K03685	0.92266	K07149	0.612903	K11249	0.245981	K15511	0.442791	K20530	0.347326
K05884	0.392978	K03686	0.985856	K07150	0.890879	K11312	0.597605	K15531	0.535346	K20798	0.335264
K05913	0.648987	K03687	0.508667	K07173	0.669339	K11381	0.488896	K15537	0.592383	K20987	0.36417
K05919	0.404305	K03688	0.578026	K07213	0.485531	K11418	0.615504	K15540	0.396968	K20989	0.86853
K05937	0.616806	K03696	0.870188	K07217	0.538373	K11472	0.583998	K15546	0.245742	K20998	0.811941
K05939	0.652533	K03698	0.922744	K07220	0.731193	K11477	0.863662	K15554	0.371188	K21060	0.469818
K05970	0.720391	K03703	0.657085	K07224	0.969823	K11527	0.834507	K15581	0.334226	K21062	0.372245
K05986	0.849559	K03705	0.987034	K07227	0.327089	K11529	0.57753	K15637	0.601171	K21134	0.65772
K06006	0.60978	K03709	0.895035	K07231	0.706417	K11530	0.516722	K15669	0.481214	K21137	0.62298
K06023	0.56086	K03710	0.725994	K07238	0.558794	K11621	0.435208	K15746	0.541413	K21219	0.75796
K06034	0.832566	K03723	0.725758	K07239	0.754074	K11750	0.818454	K15782	0.312488	K21232	0.289477
K06039	0.544253	K03724	0.639332	K07241	0.765159	K11754	0.294952	K15785	0.560262	K21298	0.3095
K06041	0.608088	K03733	0.576177	K07243	0.428929	K11755	0.396084	K15855	0.411417	K21309	0.465823
K06076	0.87844	K03741	0.944103	K07265	0.594791	K11777	0.486048	K15899	0.515049	K21449	0.331167
K06077	0.495371	K03742	0.419063	K07266	0.485976	K11782	0.677493	K15915	0.238152	K21495	0.422603
K06113	0.554888	K03744	0.191373	K07273	0.547367	K11783	0.583817	K15918	0.44688	K21514	0.329416
K06131	0.951682	K03750	0.946112	K07276	0.740782	K11905	0.44122	K15921	0.692889	K21603	0.303822
K06132	0.932647	K03768	0.704824	K07300	0.49124	K11910	0.410358	K15924	0.74848	K21636	0.87792
K06133	0.907387	K03779	0.482936	K07305	0.473143	K11927	0.784064	K15984	0.465491	K21698	0.381678
K06134	0.768988	K03783	0.660539	K07316	0.604681	K11963	0.34965	K16025	0.268207	K21699	0.58205
K06137	0.441495	K03784	0.875866	K07321	0.800615	K11991	0.480737	K16027	0.623837	K21744	0.463489
K06140	0.542658	K03786	0.808085	K07335	0.64824	K12073	0.486575	K16053	0.53877	K21829	0.44752
K06142	0.951791	K03789	0.58917	K07389	0.516771	K12132	0.744848	K16066	0.323856	K21832	0.405439
K06143	0.80417	K03790	0.954955	K07390	0.78662	K12137	0.729987	K16087	0.382661	K22104	0.405459
K06145	0.349029	K03796	0.656098	K07396	0.658502	K12140	0.806321	K16088	0.61722	K22130	0.382731
K06149	0.646665	K03799	0.956528	K07399	0.85622	K12141	0.617656	K16089	0.320666	K22223	0.70633
K06152	0.913861	K03801	0.901125	K07401	0.366811	K12254	0.628559	K16135	0.564342	K22250	0.233547
K06158	0.68892	K03802	0.706733	K07441	0.462704	K12279	0.364786	K16171	0.279477	K22314	0.571927
K06160	0.539599	K03815	0.295365	K07442	0.650621	K12280	0.339754	K16212	0.531225	K22350	0.499633
K06167	0.730057	K03823	0.855435	K07445	0.426672	K12281	0.600317	K16213	0.63066	K22373	0.320375
K06169	0.782014	K03824	0.96865	K07452	0.711351	K12282	0.311339	K16214	0.294514	K22390	0.72991
K06175	0.403917	K03829	0.626922	K07458	0.33208	K12286	0.352478	K16260	0.245356	K22447	0.901326
K06176	0.519818	K03833	0.554766	K07481	0.414998	K12349	0.815617	K16302	0.61067	K22477	0.248211
K06177	0.399502	K03885	0.9406	K07482	0.343169	K12409	0.79679	K16317	0.729088	K22548	0.504849
K06179	0.590613	K03887	0.512563	K07483	0.344134	K12452	0.565576	K16322	0.291277	K22551	0.618338
K06181	0.732705	K03892	0.580371	K07484	0.502452	K12508	0.572011	K16347	0.54654	K22553	0.363139
K06182	0.712967	K03924	0.947517	K07485	0.466184	K12541	0.46458	K16421	0.326214	K22585	0.909051
K06186	0.886481	K03925	0.666121	K07492	0.42834	K12543	0.403079	K16435	0.43909	K22616	0.199945
K06189	0.674314	K03941	0.651781	K07493	0.572914	K12608	0.253401	K16563	0.51889	K22699	0.804825
K06190	0.44824	K03973	0.658004	K07496	0.477512	K12941	0.810919	K16567	0.464499	K22881	0.651131
K06192	0.754816	K03976	0.678911	K07499	0.722519	K12944	0.265257	K16692	0.31691	K22901	0.597447
K06195	0.92329	K03977	0.946893	K07503	0.640162	K12960	0.641872	K16694	0.270044	K22958	0.419513
K06199	0.69286	K03979	0.925534	K07517	0.909903	K13017	0.509134	K16841	0.28327	K22969	0.284318
K06200	0.930738	K03980	0.840318	K07556	0.56821	K13195	0.621795	K16872	0.37199	K23056	0.709689
K06202	0.841691	K04042	0.859242	K07655	0.90005	K13236	0.290834	K16968	0.395542	K23237	0.392906
K06206	0.699326	K04066	0.658762	K07670	0.855967	K13355	0.423529	K17313	0.308576	K23356	0.802188
K06213	0.906238	K04074	0.91067	K07671	0.624797	K13472	0.314013	K17497	0.343257	K23398	0.506311
K06218	0.632471	K04075	0.813346	K07682	0.501729	K13479	0.502193	K17604	0.530899	K23504	0.633294
K06223	0.598877	K04077	0.585047	K07693	0.945439	K13489	0.456547	K17623	0.302245	K23676	0.508384
K06384	0.37015	K04085	0.425415	K07723	0.285801	K13503	0.495018	K17677	0.518502	K23734	0.280425
K06415	0.839813	K04096	0.694724	K07729	0.482991	K13507	0.81907	K17680	0.60562	K23773	0.364996
K06445	0.659588	K04104	0.597241	K07733	0.261393	K13574	0.65419	K17744	0.611065	K24012	0.249252
K06598	0.68581	K04116	0.238655	K07735	0.659425	K13587	0.545488	K17752	0.50276	K24104	0.908981
K06606	0.710883	K04343	0.889765	K07736	0.871749	K13598	0.733857	K17803	0.287455	K24200	0.867786
K06861	0.899446	K04485	0.911623	K07768	0.965554	K13628	0.310182	K17836	0.419426	K24300	0.376962
K06871	0.662056	K04486	0.910896	K07776	0.714556	K13634	0.671928	K17838	0.541662	K24410	0.84017
K06872	0.54982	K04488	0.669781	K07816	0.623765	K13635	0.481879	K17850	0.71777	K24450	0.888636
K06879	0.628351	K04517	0.94499	K08094	0.300597	K13652	0.515644	K17872	0.335252	K24915	0.408797
K06880	0.776705	K04518	0.620392	K08095	0.948113	K13687	0.615722	K17910	0.666816	K24955	0.503313
K06882	0.603694	K04655	0.840302	K08097	0.87725	K13688	0.727815	K17992	0.631315	K25182	0.658286
K06884	0.816366	K04656	0.654698	K08137	0.602524	K13706	0.678634	K18096	0.610544	K25260	0.374105
K06885	0.561705	K04749	0.862336	K08150	0.615322	K13730	0.471199	K18098	0.576626
K06894	0.843539	K04757	0.772468	K08153	0.496888	K13789	0.769751	K18118	0.700074
K06896	0.923625	K04763	0.406303	K08168	0.467893	K13796	0.865736	K18144	0.41776
K06902	0.783789	K04766	0.378378	K08169	0.551539	K13810	0.77125	K18223	0.295453
K06909	0.431589	K04768	0.81203	K08173	0.458821	K13821	0.838672	K18243	0.446201
K06911	0.719756	K04793	0.880518	K08221	0.916949	K13832	0.512807	K18333	0.564784
K06916	0.868246	K05350	0.647401	K08224	0.896995	K13876	0.588599	K18473	0.519408
K06917	0.554486	K05364	0.648262	K08282	0.575788	K13926	0.526663	K18622	0.444954
K06920	0.749097	K05366	0.289933	K08304	0.286984	K13955	0.31811	K18640	0.310412
K06927	0.371109	K05367	0.420566	K08368	0.756589	K13985	0.706621	K18687	0.384498
K06934	0.77347	K05521	0.487232	K08372	0.8714	K13990	0.792874	K18786	0.51652
K06937	0.658701	K05522	0.930032	K08692	0.488424	K13992	0.695115	K18901	0.360636
K06938	0.570962	K05544	0.257139	K08714	0.570755	K14136	0.362742	K18954	0.596568
K06940	0.673558	K05576	0.455908	K08738	0.403368	K14160	0.485844	K18960	0.714006
K06942	0.687969	K05602	0.921505	K08744	0.368736	K14170	0.834006	K18968	0.390037
K06950	0.475503	K05605	0.327592	K08981	0.544186	K14257	0.472173	K18981	0.397291
K06966	0.769236	K05606	0.92255	K08982	0.842792	K14261	0.528384	K18996	0.366573
K06972	0.366127	K05715	0.977439	K08987	0.731761	K14287	0.510176	K19000	0.314165
K06974	0.551696	K05782	0.250992	K09013	0.926654	K14379	0.494395	K19048	0.264631
K06983	0.415483	K05799	0.861407	K09014	0.696529	K14387	0.268502	K19049	0.603333
K06985	0.370079	K05808	0.604722	K09018	0.55627	K14414	0.799015	K19157	0.480169
K06989	0.409654	K05810	0.332062	K09119	0.586032	K14465	0.556771	K19159	0.244456
K06990	0.601687	K05820	0.874108	K09125	0.40298	K14584	0.608983	K19163	0.42014
K06991	0.939409	K05825	0.898915	K09146	0.906723	K14588	0.292347	K19164	0.291003
K06992	0.589483	K05837	0.393738	K09153	0.66077	K14591	0.417777	K19171	0.45521
K07000	0.655942	K05838	0.647097	K09160	0.479334	K14645	0.670744	K19181	0.505962
K07001	0.347272	K05845	0.739824	K09161	0.591599	K14715	0.410184	K19273	0.5278
K07012	0.387873	K05878	0.792445	K09165	0.770886	K14733	0.579816	K19294	0.337361
K07013	0.720063	K05879	0.969395	K09167	0.748696	K14749	0.329613	K19303	0.430564
K07017	0.929989	K05881	0.705163	K09459	0.579846	K15022	0.500878	K19367	0.357061
K07023	0.778054	K05896	0.582988	K09539	0.584103	K15024	0.489502	K19572	0.457161
K07026	0.308868	K05921	0.926715	K09607	0.635811	K15054	0.64985	K19591	0.722874
K07038	0.810563	K05946	0.606035	K09681	0.859825	K15060	0.526333	K19693	0.705444
K07039	0.549533	K05979	0.902813	K09688	0.676095	K15063	0.62715	K19694	0.430255
K07059	0.83806	K05995	0.475666	K09689	0.632682	K15125	0.325194	K19736	0.254909
K07063	0.444684	K06001	0.979541	K09692	0.934287	K15460	0.66213	K19777	0.695158
K07066	0.4275	K06013	0.664919	K09693	0.613763	K15512	0.528033	K19789	0.468267
K07079	0.640963	K06016	0.296401	K09699	0.195589	K15513	0.789547	K19966	0.233217
K07080	0.762645	K06019	0.809282	K09702	0.507346	K15515	0.789041	K19967	0.244089
K07085	0.647693	K06024	0.807311	K09704	0.776986	K15579	0.404823	K20000	0.23938
K07086	0.845896	K06048	0.833764	K09772	0.562524	K15631	0.67299	K20238	0.314363
K07091	0.925961	K06118	0.811302	K09809	0.921603	K15719	0.512175	K20329	0.241988
K07102	0.86856	K06164	0.559259	K09811	0.683809	K15725	0.737617	K20449	0.303351
K07112	0.883681	K06168	0.796864	K09812	0.695544	K15751	0.513593	K20484	0.304428
K07116	0.474678	K06173	0.547033	K09815	0.414937	K15754	0.464895	K20528	0.350101
K07117	0.904247	K06178	0.803203	K09816	0.484402	K15756	0.599255	K20529	0.469558
K07122	0.490971	K06180	0.280365	K09819	0.428651	K15789	0.569802	K20534	0.325193
K07126	0.503991	K06187	0.968718	K09823	0.714959	K15856	0.797094	K20541	0.462677
K07127	0.56517	K06196	0.601071	K09824	0.344257	K15862	0.833334	K20543	0.402626
K07130	0.564141	K06208	0.969352	K09861	0.605832	K15866	0.394658	K20628	0.354943
K07137	0.544444	K06212	0.413541	K09879	0.840127	K15876	0.544784	K20742	0.331061
K07140	0.55987	K06215	0.941731	K09882	0.375314	K15897	0.547928	K20761	0.386302
K07147	0.877042	K06217	0.738088	K09903	0.952114	K16028	0.430234	K20844	0.509093
K07148	0.818414	K06222	0.500897	K09932	0.78405	K16055	0.446233	K20920	0.37651
K07152	0.879651	K06284	0.973381	K09948	0.735941	K16190	0.553448	K20938	0.538802
K07165	0.896935	K06298	0.855862	K09956	0.498089	K16255	0.388653	K20941	0.231868
K07166	0.846417	K06336	0.916425	K09959	0.76502	K16267	0.693368	K20972	0.334595
K07171	0.333204	K06338	0.377316	K09962	0.840668	K16319	0.331285	K20977	0.43878
K07172	0.522286	K06346	0.955484	K09964	0.896483	K16320	0.298415	K20978	0.616154
K07180	0.791383	K06381	0.940666	K09965	0.330156	K16370	0.428961	K20997	0.429177
K07181	0.674471	K06442	0.975008	K09969	0.285626	K16371	0.559817	K21019	0.348404
K07192	0.855642	K06720	0.93607	K09985	0.851697	K16431	0.278871	K21034	0.331056
K07214	0.544492	K06873	0.916886	K09987	0.762613	K16436	0.46862	K21065	0.607056
K07218	0.899319	K06877	0.97642	K09991	0.919271	K16514	0.368865	K21085	0.473072
K07221	0.780231	K06881	0.937863	K10005	0.748665	K16639	0.524586	K21090	0.541442
K07234	0.949327	K06888	0.699215	K10006	0.932194	K16697	0.736363	K21161	0.241321
K07270	0.664021	K06901	0.710451	K10007	0.897994	K16704	0.6236	K21185	0.790574
K07274	0.628703	K06918	0.702306	K10008	0.875595	K16842	0.643123	K21218	0.529514
K07275	0.753345	K06921	0.929394	K10009	0.494796	K16843	0.552574	K21307	0.426725
K07277	0.938334	K06925	0.960908	K10107	0.678854	K16849	0.560037	K21308	0.409471
K07278	0.718464	K06928	0.2809	K10117	0.913834	K16850	0.546242	K21393	0.451705
K07281	0.310921	K06929	0.389978	K10118	0.968529	K16868	0.557603	K21397	0.562007
K07283	0.580135	K06949	0.937208	K10119	0.905437	K16905	0.461782	K21420	0.328437
K07285	0.684104	K06951	0.324528	K10125	0.57764	K16907	0.545921	K21462	0.341552
K07287	0.57854	K06958	0.560881	K10126	0.570164	K17105	0.537838	K21470	0.314161
K07290	0.682048	K06960	0.983057	K10187	0.798759	K17208	0.422824	K21478	0.242638
K07306	0.345454	K06962	0.945855	K10188	0.758048	K17222	0.385565	K21512	0.36401
K07313	0.609205	K06973	0.86155	K10189	0.729386	K17223	0.403745	K21556	0.284335
K07318	0.812648	K06976	0.902215	K10200	0.877878	K17226	0.268247	K21572	0.594427
K07319	0.922037	K06980	0.662383	K10201	0.955709	K17229	0.480115	K21573	0.713476
K07320	0.885607	K06984	0.343697	K10202	0.755798	K17230	0.609601	K21621	0.346609
K07322	0.949569	K06994	0.653353	K10215	0.973715	K17468	0.839835	K21645	0.312742
K07334	0.566497	K06997	0.677754	K10216	0.408647	K17713	0.540323	K21687	0.346156
K07336	0.830357	K06998	0.85504	K10227	0.641142	K17724	0.748445	K21739	0.527133
K07337	0.921805	K07004	0.848161	K10228	0.575033	K17734	0.670114	K21741	0.417589
K07339	0.528721	K07006	0.558195	K10229	0.537447	K17760	0.604306	K21814	0.327098
K07343	0.780107	K07008	0.488733	K10233	0.508801	K17837	0.535374	K21949	0.7455
K07394	0.657792	K07009	0.919166	K10234	0.633983	K17865	0.602948	K21959	0.47482
K07395	0.619252	K07010	0.965941	K10236	0.894149	K17884	0.452779	K21973	0.336769
K07397	0.724212	K07020	0.803526	K10237	0.915284	K18029	0.611174	K21993	0.307386
K07404	0.897044	K07025	0.846823	K10238	0.920175	K18030	0.523995	K22074	0.419519
K07443	0.712389	K07027	0.858454	K10240	0.681193	K18067	0.7628	K22084	0.228648
K07454	0.593709	K07029	0.912759	K10241	0.810455	K18068	0.658949	K22132	0.609901
K07461	0.440295	K07030	0.94863	K10242	0.846212	K18069	0.45781	K22209	0.689683
K07474	0.36764	K07040	0.957176	K10300	0.344613	K18122	0.508497	K22294	0.267592
K07491	0.825173	K07042	0.949585	K10439	0.57929	K18123	0.522414	K22300	0.427958
K07501	0.81408	K07048	0.353476	K10440	0.924367	K18136	0.406336	K22319	0.469611
K07512	0.382998	K07053	0.92544	K10537	0.457644	K18208	0.549754	K22391	0.683113
K07518	0.927079	K07056	0.702619	K10543	0.767055	K18244	0.541759	K22522	0.275695
K07537	0.645476	K07067	0.565962	K10545	0.530947	K18300	0.494392	K22539	0.461543
K07559	0.637357	K07068	0.305355	K10546	0.939479	K18326	0.382779	K22580	0.64583
K07574	0.956762	K07072	0.369437	K10547	0.788398	K18372	0.557251	K22721	0.394127
K07576	0.737304	K07082	0.826794	K10552	0.979146	K18430	0.615713	K22928	0.331326
K07586	0.781464	K07089	0.980847	K10553	0.935194	K18431	0.792459	K22952	0.342358
K07637	0.35967	K07093	0.588917	K10554	0.667088	K18471	0.465387	K23156	0.363632
K07640	0.838341	K07096	0.984701	K10559	0.830304	K18475	0.556907	K23169	0.646924
K07641	0.844441	K07104	0.911319	K10560	0.956928	K18482	0.524524	K23170	0.65755
K07645	0.780163	K07105	0.914382	K10561	0.912772	K18660	0.546525	K23209	0.508766
K07660	0.685093	K07107	0.890492	K10562	0.782446	K18672	0.86287	K23239	0.429691
K07661	0.681922	K07113	0.494532	K10621	0.675623	K18676	0.648111	K23243	0.61229
K07662	0.90977	K07114	0.518503	K10674	0.554337	K18678	0.736155	K23293	0.619026
K07663	0.786172	K07123	0.460028	K10676	0.624866	K18702	0.684342	K23300	0.420535
K07665	0.326386	K07141	0.626079	K10677	0.903022	K18707	0.821573	K23464	0.510252
K07666	0.875814	K07144	0.385259	K10764	0.543436	K18785	0.382951	K23499	0.328543
K07678	0.578875	K07155	0.956643	K10805	0.906725	K18800	0.278753	K23514	0.600534
K07683	0.635436	K07156	0.952687	K10843	0.943235	K18814	0.803839	K23555	0.453927
K07689	0.868795	K07161	0.918745	K10857	0.322428	K18828	0.414178	K23995	0.490817
K07692	0.471591	K07177	0.849507	K10906	0.682835	K18889	0.717876	K24136	0.401036
K07715	0.849391	K07178	0.610943	K10912	0.642584	K18890	0.68778	K24245	0.220256
K07716	0.433958	K07182	0.907627	K10979	0.787206	K18933	0.429023	K24409	0.308885
K07720	0.596057	K07183	0.606951	K11068	0.718212	K18940	0.269071	K24642	0.571478
K07726	0.542359	K07222	0.926485	K11070	0.529926	K18979	0.837248	K24835	0.203289
K07727	0.756512	K07223	0.905304	K11071	0.638678	K18983	0.603552	K24842	0.34087
K07734	0.62016	K07228	0.960502	K11105	0.659298	K19002	0.528451	K24843	0.448042
K07741	0.4331	K07229	0.824842	K11357	0.659416	K19055	0.523954	K24844	0.498634
K07743	0.738605	K07244	0.949188	K11385	0.51896	K19059	0.266025	K24845	0.713331
K07774	0.516915	K07250	0.706185	K11390	0.427863	K19113	0.528724	K24985	0.324425
K07777	0.842633	K07251	0.955733	K11414	0.664217	K19138	0.611726	K24986	0.354779
K07787	0.630246	K07258	0.875403	K11532	0.792955	K19168	0.470498	K25136	0.604079
K07788	0.689565	K07260	0.907975	K11538	0.706644	K19244	0.45485	K25159	0.366094
K07789	0.778945	K07261	0.956038	K11602	0.802951	K19339	0.781585	K25223	0.32836
K07793	0.728509	K07282	0.922645	K11603	0.70495	K19340	0.314143	K25224	0.340205
K07794	0.403778	K07284	0.829547	K11604	0.597785	K19341	0.551696
K07810	0.852941	K07289	0.223922	K11606	0.692999	K19551	0.365351
K08083	0.596131	K07301	0.734314	K11609	0.857278	K19586	0.794888
K08084	0.840212	K07315	0.569845	K11610	0.953708	K19641	0.486706
K08086	0.636118	K07338	0.658337	K11707	0.528521	K19670	0.787348
K08151	0.795205	K07391	0.744896	K11708	0.287729	K19745	0.6274
K08170	0.555054	K07400	0.339585	K11735	0.48805	K19793	0.627295
K08178	0.273183	K07402	0.958092	K11738	0.617413	K19804	0.843387
K08191	0.864174	K07403	0.804854	K11740	0.508088	K19813	0.449429
K08218	0.927695	K07406	0.935089	K11744	0.669267	K19837	0.320974
K08222	0.486406	K07447	0.851413	K11780	0.417639	K19882	0.608429
K08226	0.418717	K07451	0.770551	K11816	0.718568	K19997	0.746431
K08227	0.913195	K07459	0.93222	K11903	0.276555	K20074	0.430412
K08260	0.768733	K07460	0.907871	K11909	0.588424	K20246	0.412935
K08289	0.415129	K07462	0.309939	K11930	0.317279	K20326	0.387836
K08303	0.547571	K07465	0.978952	K11940	0.628766	K20428	0.466729
K08306	0.675888	K07469	0.75702	K11944	0.801781	K20447	0.288642
K08307	0.899688	K07477	0.63724	K12253	0.361551	K20454	0.358316
K08309	0.693104	K07478	0.950276	K12257	0.492037	K20483	0.386681
K08311	0.643949	K07505	0.545193	K12308	0.76336	K20807	0.52049
K08363	0.381718	K07533	0.708768	K12420	0.477014	K20810	0.591162
K08364	0.376387	K07535	0.373309	K12426	0.814596	K20866	0.695078
K08365	0.865329	K07543	0.398089	K12428	0.867949	K20974	0.44216
K08478	0.675947	K07560	0.883011	K12429	0.382057	K21001	0.859799
K08481	0.9412	K07566	0.911735	K12454	0.727502	K21006	0.58572
K08482	0.90835	K07571	0.793035	K12466	0.930861	K21008	0.660818
K08483	0.384454	K07588	0.987232	K12503	0.943149	K21009	0.569226
K08642	0.29871	K07636	0.899843	K12507	0.758627	K21010	0.481193
K08659	0.318761	K07642	0.862195	K12528	0.892738	K21011	0.433647
K08676	0.926784	K07646	0.705074	K12537	0.405885	K21012	0.758152
K08678	0.630281	K07653	0.836498	K12583	0.492517	K21021	0.426051
K08679	0.919314	K07654	0.587205	K12942	0.778365	K21084	0.692078
K08762	0.936517	K07667	0.750326	K12955	0.489139	K21195	0.254874
K08869	0.77134	K07669	0.930037	K12972	0.343324	K21349	0.54341
K08964	0.711937	K07675	0.754678	K12978	0.462096	K21488	0.474739
K08967	0.820413	K07684	0.869324	K12980	0.30469	K21552	0.75062
K08968	0.536426	K07695	0.685991	K13243	0.459237	K21564	0.66464
K08973	0.430575	K07696	0.441984	K13280	0.569202	K21624	0.42548
K08974	0.339223	K07738	0.243388	K13281	0.582656	K21679	0.736867
K08976	0.937011	K07742	0.919323	K13292	0.605762	K21703	0.52928
K08984	0.531572	K07755	0.749554	K13315	0.776515	K21826	0.4751
K08988	0.68849	K07775	0.863068	K13409	0.790957	K21883	0.488676
K08989	0.849933	K07778	0.785848	K13444	0.699533	K21903	0.706164
K08994	0.614948	K07823	0.424238	K13527	0.650079	K22024	0.814044
K08995	0.471555	K08152	0.617368	K13540	0.95377	K22027	0.29684
K08996	0.709491	K08166	0.603998	K13570	0.545014	K22068	0.45885
K08997	0.870003	K08167	0.612787	K13571	0.496415	K22071	0.332136
K09001	0.601817	K08217	0.951064	K13581	0.704275	K22077	0.348719
K09003	0.751682	K08225	0.871276	K13583	0.869707	K22106	0.303334
K09004	0.452545	K08253	0.66628	K13584	0.806289	K22124	0.341357
K09007	0.744741	K08256	0.955869	K13588	0.802645	K22129	0.430822
K09008	0.736827	K08281	0.952612	K13589	0.8497	K22133	0.846849
K09019	0.433986	K08299	0.696284	K13590	0.611962	K22135	0.458408
K09065	0.818904	K08316	0.927981	K13592	0.61465	K22136	0.644694
K09121	0.543615	K08351	0.457057	K13633	0.714431	K22210	0.396433
K09132	0.596819	K08369	0.594989	K13639	0.581083	K22213	0.648688
K09137	0.942979	K08484	0.916354	K13641	0.37302	K22226	0.60295
K09143	0.413421	K08681	0.915885	K13651	0.347898	K22227	0.643412
K09157	0.938022	K08683	0.69851	K13653	0.301379	K22233	0.585113
K09158	0.519842	K08691	0.923314	K13669	0.633858	K22255	0.351149
K09159	0.603161	K08716	0.842247	K13671	0.762923	K22305	0.399273
K09162	0.83025	K08884	0.568318	K13686	0.949318	K22396	0.682829
K09166	0.727967	K08906	0.452877	K13745	0.477819	K22451	0.285779
K09457	0.822248	K08966	0.979273	K13771	0.420323	K22515	0.449635
K09474	0.722648	K08970	0.961358	K13787	0.897386	K22602	0.391902
K09478	0.864515	K08972	0.49476	K13788	0.963754	K22686	0.650117
K09690	0.789287	K08986	0.97369	K13889	0.492395	K22704	0.48908
K09691	0.695372	K08990	0.781756	K13890	0.89635	K22705	0.407527
K09761	0.494845	K08992	0.818307	K13891	0.777094	K22747	0.725333
K09766	0.318694	K08998	0.843133	K13892	0.31715	K22819	0.4879
K09767	0.540606	K08999	0.920439	K13893	0.713471	K22844	0.434237
K09768	0.47569	K09005	0.478211	K13894	0.353481	K23124	0.61833
K09774	0.868447	K09009	0.966252	K13895	0.336321	K23127	0.856466
K09786	0.948819	K09012	0.778851	K13896	0.462828	K23139	0.285159
K09790	0.635492	K09015	0.705522	K13936	0.480818	K23248	0.523356
K09791	0.721569	K09021	0.214741	K13940	0.641668	K23256	0.41993
K09792	0.888191	K09024	0.596123	K13953	0.558345	K23349	0.34667
K09793	0.752631	K09117	0.899569	K14052	0.705352	K23371	0.294462
K09794	0.851362	K09123	0.851561	K14059	0.841906	K23424	0.778994
K09797	0.669797	K09128	0.736711	K14061	0.336916	K23518	0.403716
K09800	0.527758	K09129	0.440822	K14113	0.408732	K23876	0.74801
K09801	0.531682	K09131	0.277134	K14162	0.348156	K23886	0.477169
K09803	0.96275	K09145	0.719695	K14189	0.469873	K23992	0.353726
K09804	0.922915	K09154	0.48823	K14194	0.652084	K23993	0.460798
K09806	0.460812	K09163	0.95525	K14215	0.7547	K24217	0.643351
K09808	0.912776	K09191	0.480361	K14254	0.517569	K24443	0.276484
K09810	0.492801	K09251	0.282717	K14267	0.615531	K24453	0.582037
K09822	0.780051	K09386	0.969204	K14337	0.68512	K24689	0.482608
K09825	0.906449	K09456	0.691125	K14339	0.909956	K24700	0.63516
K09859	0.897928	K09458	0.751451	K14393	0.766266	K24707	0.31923
K09880	0.856151	K09471	0.943175	K14470	0.632774	K25098	0.389691
K09888	0.78226	K09472	0.415065	K14519	0.534689	K25135	0.497707
K09889	0.595799	K09684	0.908469	K14626	0.462067	K25143	0.411289
K09891	0.385931	K09694	0.696839	K14627	0.337365	K25152	0.524276
K09892	0.536808	K09695	0.961045	K14647	0.687157	K25153	0.608504
K09895	0.828817	K09700	0.367343	K14661	0.422996	K25183	0.80286
K09898	0.554475	K09701	0.591522	K14670	0.448875
K09913	0.673372	K09703	0.791188	K14671	0.702109
K09915	0.369329	K09710	0.773956	K14680	0.336444
K09919	0.673008	K09712	0.387657	K14698	0.327283
K09920	0.879201	K09726	0.561278	K14730	0.919266
K09921	0.793993	K09733	0.543264	K14743	0.792149
K09922	0.755502	K09740	0.28174	K14761	0.951199
K09926	0.832955	K09747	0.716893	K14949	0.966386
K09928	0.794635	K09748	0.55742	K14952	0.737589
K09930	0.719034	K09760	0.604594	K14953	0.916881
K09933	0.866166	K09762	0.94075	K14954	0.834534
K09934	0.72575	K09763	0.931325	K14956	0.948945
K09937	0.75024	K09764	0.941907	K14977	0.967649
K09938	0.820878	K09769	0.779261	K14981	0.548624
K09939	0.849182	K09773	0.642529	K14998	0.967425
K09941	0.496815	K09779	0.882367	K15020	0.56141
K09950	0.450226	K09780	0.206412	K15065	0.385436
K09953	0.561069	K09785	0.9199	K15269	0.943317
K09973	0.792695	K09795	0.836135	K15371	0.493974
K09974	0.804384	K09798	0.294042	K15509	0.582465
K09978	0.803398	K09807	0.756853	K15514	0.485011
K09979	0.613776	K09814	0.355191	K15525	0.902688
K09981	0.909956	K09833	0.899582	K15526	0.768813
K09989	0.594356	K09834	0.557557	K15550	0.228853
K09992	0.623583	K09847	0.747203	K15583	0.664075
K10001	0.564725	K09874	0.960801	K15620	0.684718
K10002	0.612855	K09883	0.461837	K15629	0.425432
K10003	0.678516	K09907	0.934579	K15640	0.517626
K10004	0.319813	K09927	0.982538	K15735	0.589816
K10024	0.258142	K09936	0.867774	K15739	0.849907
K10026	0.880431	K09945	0.653596	K15745	0.47359
K10046	0.399933	K09947	0.744726	K15770	0.841354
K10106	0.920069	K09957	0.87911	K15771	0.941714
K10108	0.2521	K09966	0.508635	K15772	0.556642
K10110	0.267653	K09970	0.556491	K15781	0.730558
K10220	0.522299	K09986	0.231095	K15783	0.732214
K10255	0.649631	K09988	0.798154	K15861	0.329244
K10532	0.908299	K09994	0.755775	K15922	0.656536
K10535	0.941762	K10094	0.599416	K15975	0.922184
K10536	0.840956	K10112	0.913662	K15981	0.965166
K10622	0.891042	K10232	0.524376	K15982	0.748441
K10716	0.872772	K10428	0.447243	K15983	0.920855
K10794	0.898876	K10525	0.618758	K15987	0.900287
K10804	0.529241	K10544	0.864536	K16014	0.28125
K10823	0.380955	K10563	0.971268	K16044	0.499744
K10831	0.630252	K10620	0.341224	K16045	0.840235
K10921	0.273488	K10670	0.659608	K16046	0.792411
K10941	0.529709	K10672	0.487062	K16047	0.474634
K11021	0.402389	K10701	0.628077	K16048	0.734231
K11073	0.8534	K10713	0.691813	K16049	0.547994
K11075	0.625633	K10714	0.659377	K16050	0.882475
K11102	0.553096	K10773	0.518877	K16079	0.654858
K11106	0.515557	K10780	0.793837	K16080	0.890015
K11163	0.619525	K10800	0.901287	K16137	0.367642
K11208	0.699874	K10829	0.450314	K16138	0.467596
K11211	0.66746	K10834	0.482407	K16139	0.659432
K11261	0.920832	K10854	0.743756	K16146	0.632608
K11264	0.829413	K10855	0.813343	K16147	0.738744
K11323	0.876135	K10856	0.968233	K16163	0.779513
K11383	0.468857	K10917	0.756332	K16164	0.782392
K11384	0.558888	K10943	0.210904	K16167	0.900757
K11534	0.269177	K11072	0.923665	K16191	0.741181
K11537	0.438864	K11159	0.685587	K16217	0.675805
K11645	0.625491	K11168	0.759976	K16227	0.615318
K11688	0.400399	K11175	0.831872	K16238	0.878934
K11689	0.518211	K11177	0.517686	K16264	0.707556
K11690	0.698343	K11206	0.963083	K16301	0.948514
K11711	0.418689	K11212	0.980859	K16423	0.649471
K11719	0.798591	K11216	0.685293	K16434	0.734313
K11720	0.790265	K11263	0.662554	K16438	0.620558
K11741	0.516958	K11325	0.926586	K16444	0.348305
K11746	0.340771	K11337	0.968103	K16552	0.93172
K11751	0.947018	K11352	0.49937	K16556	0.28462
K11784	0.592869	K11358	0.776733	K16557	0.804709
K11785	0.355379	K11386	0.753395	K16558	0.445921
K11811	0.523998	K11410	0.731483	K16564	0.649552
K11890	0.352371	K11433	0.446755	K16566	0.736922
K11891	0.784763	K11440	0.576047	K16568	0.287459
K11892	0.500495	K11473	0.294684	K16645	0.897278
K11893	0.719525	K11475	0.668222	K16647	0.536298
K11895	0.913199	K11517	0.904126	K16648	0.891387
K11896	0.948623	K11605	0.247207	K16649	0.783007
K11897	0.806379	K11607	0.511898	K16650	0.947839
K11898	0.777126	K11611	0.722447	K16783	0.895582
K11900	0.622726	K11617	0.687066	K16784	0.877869
K11901	0.845065	K11618	0.88949	K16789	0.54817
K11902	0.612946	K11709	0.361267	K16928	0.509738
K11904	0.832392	K11710	0.64988	K16937	0.723051
K11906	0.542799	K11717	0.835684	K17067	0.810962
K11907	0.594466	K11725	0.984373	K17069	0.588336
K11915	0.404812	K11752	0.683107	K17202	0.692321
K11918	0.45415	K11753	0.853469	K17203	0.720241
K11942	0.537227	K11779	0.969174	K17228	0.468157
K11960	0.417502	K11939	0.654824	K17231	0.438249
K11961	0.673954	K12234	0.965719	K17234	0.703923
K11995	0.361105	K12261	0.240074	K17236	0.631554
K12035	0.886919	K12410	0.776476	K17243	0.365648
K12063	0.358752	K12437	0.563529	K17285	0.920667
K12146	0.363892	K12442	0.511232	K17315	0.75705
K12152	0.551182	K12502	0.75561	K17316	0.493246
K12235	0.520126	K12506	0.597684	K17317	0.710267
K12242	0.471661	K12510	0.884189	K17318	0.851579
K12251	0.952635	K12511	0.870606	K17319	0.874026
K12255	0.859374	K12536	0.52112	K17320	0.79585
K12256	0.374587	K12574	0.922495	K17330	0.743945
K12262	0.890651	K12952	0.980358	K17331	0.804735
K12267	0.45032	K12962	0.776172	K17364	0.644225
K12287	0.334883	K13010	0.898191	K17462	0.83444
K12297	0.814249	K13015	0.796307	K17640	0.454921
K12339	0.640268	K13018	0.520998	K17641	0.745669
K12340	0.479669	K13019	0.968274	K17662	0.637562
K12369	0.605193	K13038	0.885739	K17742	0.637871
K12370	0.555863	K13052	0.931294	K17762	0.540238
K12372	0.435871	K13057	0.86425	K17763	0.757377
K12373	0.600377	K13063	0.607229	K17818	0.74137
K12444	0.652885	K13075	0.817742	K17829	0.765413
K12449	0.590174	K13282	0.952127	K17880	0.908366
K12524	0.717345	K13283	0.984876	K17883	0.476402
K12526	0.553559	K13356	0.477694	K17893	0.758072
K12542	0.804674	K13529	0.375151	K17938	0.484279
K12573	0.457543	K13542	0.573482	K17948	0.357898
K12582	0.541169	K13572	0.858235	K18011	0.411929
K12658	0.854578	K13573	0.667915	K18013	0.903253
K12661	0.59414	K13582	0.708617	K18014	0.675762
K12686	0.43911	K13593	0.516381	K18164	0.601407
K12973	0.913523	K13622	0.483216	K18173	0.490755
K12975	0.327325	K13623	0.358641	K18189	0.573461
K12976	0.940513	K13640	0.940074	K18215	0.57257
K12979	0.835912	K13658	0.953013	K18224	0.751137
K12982	0.770232	K13668	0.867723	K18225	0.813893
K13007	0.732325	K13693	0.662854	K18226	0.862943
K13014	0.73924	K13735	0.325384	K18234	0.89931
K13021	0.596493	K13766	0.792225	K18236	0.669493
K13039	0.900156	K13770	0.950371	K18277	0.426888
K13043	0.422713	K13774	0.265356	K18286	0.510081
K13051	0.558865	K13779	0.570025	K18290	0.364258
K13237	0.813756	K13920	0.881604	K18301	0.744187
K13247	0.616883	K13950	0.710364	K18303	0.884907
K13308	0.913411	K13995	0.425519	K18306	0.575401
K13317	0.376822	K14054	0.960077	K18307	0.817555
K13378	0.921614	K14067	0.509721	K18334	0.67217
K13481	0.34071	K14083	0.985116	K18347	0.804496
K13484	0.419047	K14161	0.583201	K18353	0.855963
K13486	0.485999	K14166	0.756389	K18369	0.668252
K13487	0.469168	K14259	0.378358	K18455	0.910431
K13488	0.599113	K14273	0.964414	K18459	0.509287
K13490	0.289374	K14338	0.569557	K18472	0.93344
K13491	0.454848	K14340	0.922413	K18476	0.698961
K13522	0.553623	K14440	0.802082	K18481	0.924525
K13599	0.520669	K14446	0.831604	K18546	0.829841
K13643	0.484659	K14447	0.91521	K18547	0.695506
K13670	0.915218	K14448	0.714538	K18554	0.501052
K13683	0.417977	K14449	0.568996	K18555	0.593022
K13694	0.678986	K14475	0.554422	K18576	0.731324
K13795	0.631597	K14652	0.871328	K18587	0.570189
K13875	0.817629	K14660	0.832815	K18688	0.917815
K13877	0.847928	K14673	0.977844	K18802	0.524983
K13888	0.907622	K14727	0.686824	K18833	0.733312
K13924	0.920528	K14731	0.338715	K18844	0.615935
K13928	0.567594	K14742	0.821161	K18851	0.955163
K13993	0.798974	K14941	0.981048	K18853	0.412307
K14048	0.609389	K14974	0.609557	K18855	0.410482
K14055	0.603351	K14980	0.656392	K18862	0.83811
K14056	0.629065	K15011	0.384248	K18887	0.761986
K14058	0.780094	K15012	0.384954	K18888	0.741795
K14063	0.25193	K15034	0.838386	K18893	0.300489
K14090	0.551691	K15051	0.323387	K18897	0.457713
K14187	0.471726	K15257	0.53231	K18910	0.623983
K14205	0.563569	K15333	0.89922	K18913	0.774524
K14251	0.610579	K15337	0.255446	K18914	0.812985
K14266	0.766446	K15357	0.402533	K18917	0.838617
K14274	0.375613	K15372	0.970031	K18926	0.889959
K14335	0.242385	K15510	0.84897	K18929	0.625848
K14358	0.429403	K15520	0.975941	K18930	0.928001
K14415	0.890594	K15521	0.587604	K18939	0.765861
K14441	0.61292	K15538	0.986949	K18955	0.862689
K14445	0.538826	K15539	0.26279	K18957	0.851083
K14596	0.30325	K15578	0.39991	K18958	0.874787
K14623	0.277289	K15580	0.297004	K18989	0.389009
K14631	0.468986	K15598	0.78026	K18990	0.854114
K14657	0.433656	K15599	0.961839	K18991	0.252152
K14682	0.634897	K15633	0.869192	K18997	0.906256
K14683	0.462169	K15634	0.953749	K19068	0.727701
K14940	0.574891	K15635	0.853789	K19147	0.418487
K14986	0.822536	K15650	0.273947	K19155	0.541526
K14987	0.77908	K15734	0.232817	K19158	0.27437
K15059	0.585716	K15736	0.742582	K19176	0.532208
K15062	0.5976	K15740	0.471256	K19189	0.53171
K15066	0.328923	K15765	0.464878	K19221	0.840749
K15067	0.453358	K15773	0.832875	K19243	0.509943
K15223	0.743195	K15868	0.399444	K19265	0.792278
K15228	0.497831	K15916	0.97114	K19267	0.384992
K15229	0.439117	K15986	0.756251	K19270	0.956373
K15230	0.608246	K16012	0.92701	K19302	0.864337
K15231	0.922646	K16013	0.96731	K19564	0.833756
K15268	0.638503	K16020	0.638983	K19577	0.898644
K15270	0.376953	K16148	0.888057	K19611	0.444361
K15314	0.631487	K16149	0.408988	K19640	0.54583
K15315	0.386617	K16150	0.512929	K19668	0.362524
K15329	0.302354	K16168	0.553056	K19686	0.803054
K15396	0.374451	K16173	0.779839	K19687	0.450262
K15408	0.641985	K16188	0.687572	K19702	0.740321
K15496	0.37062	K16193	0.932433	K19707	0.782385
K15518	0.554605	K16203	0.918689	K19731	0.471612
K15519	0.921849	K16263	0.885863	K19746	0.435538
K15523	0.307049	K16422	0.326374	K19778	0.478296
K15530	0.896787	K16427	0.705489	K19784	0.323613
K15532	0.877733	K16515	0.874865	K19794	0.380877
K15551	0.597386	K16652	0.289495	K19823	0.873373
K15552	0.474627	K16703	0.685528	K19954	0.768167
K15576	0.828679	K16710	0.32739	K19978	0.794915
K15577	0.847677	K16785	0.966638	K20023	0.822971
K15582	0.665456	K16838	0.778516	K20262	0.641055
K15724	0.755709	K16869	0.940302	K20265	0.373071
K15726	0.645499	K16870	0.839493	K20273	0.773692
K15727	0.830024	K16873	0.523237	K20276	0.43769
K15738	0.351349	K16876	0.820022	K20327	0.73277
K15760	0.306831	K16877	0.692757	K20333	0.528812
K15762	0.32636	K16879	0.439787	K20420	0.455794
K15777	0.856757	K16880	0.854933	K20421	0.476842
K15778	0.46179	K16881	0.983277	K20431	0.525612
K15836	0.634892	K16886	0.286613	K20467	0.921818
K15864	0.413937	K16898	0.301566	K20469	0.536724
K15894	0.437716	K16899	0.540849	K20470	0.857298
K15898	0.411138	K16922	0.976127	K20497	0.937517
K15919	0.762755	K16923	0.953378	K20527	0.819771
K15923	0.82618	K16924	0.916539	K20532	0.396493
K15973	0.770368	K16925	0.98368	K20533	0.761836
K15974	0.432834	K16927	0.879624	K20754	0.813576
K15977	0.760528	K16951	0.494198	K20762	0.859195
K16011	0.819041	K16969	0.313534	K20814	0.676271
K16051	0.332452	K17064	0.451084	K20832	0.697754
K16052	0.802483	K17108	0.517025	K20885	0.482337
K16090	0.921901	K17244	0.913929	K20896	0.662215
K16091	0.792137	K17245	0.854444	K20942	0.913526
K16092	0.851674	K17246	0.530483	K20999	0.451499
K16165	0.811506	K17329	0.617854	K21003	0.887047
K16210	0.93681	K17362	0.383082	K21014	0.602283
K16211	0.51674	K17472	0.654918	K21033	0.587302
K16216	0.90548	K17488	0.975093	K21064	0.756191
K16239	0.490189	K17509	0.596124	K21119	0.742108
K16254	0.504885	K17675	0.854976	K21136	0.594029
K16258	0.298477	K17686	0.343039	K21138	0.314387
K16291	0.661707	K17735	0.568152	K21159	0.691135
K16303	0.32096	K17755	0.564374	K21196	0.400707
K16329	0.526517	K17756	0.793617	K21200	0.760109
K16348	0.734652	K17804	0.26787	K21284	0.50737
K16363	0.564649	K17810	0.937295	K21297	0.605319
K16516	0.594925	K17811	0.342039	K21302	0.702533
K16554	0.73401	K17828	0.786281	K21377	0.926752
K16698	0.527939	K17840	0.966126	K21402	0.613883
K16699	0.949649	K17882	0.419118	K21473	0.7348
K16839	0.530448	K17993	0.947657	K21474	0.743727
K16840	0.425497	K17994	0.939084	K21480	0.61734
K16844	0.84144	K17996	0.942955	K21481	0.944767
K16845	0.903605	K18012	0.582964	K21511	0.732598
K16846	0.659828	K18028	0.903832	K21561	0.608349
K16862	0.71675	K18071	0.318406	K21607	0.607602
K16874	0.614152	K18162	0.898148	K21619	0.46347
K16885	0.719808	K18163	0.599395	K21622	0.486343
K16887	0.518746	K18166	0.877402	K21681	0.743353
K16904	0.54106	K18181	0.271733	K21685	0.494654
K16906	0.345972	K18199	0.739074	K21686	0.704024
K17103	0.870663	K18214	0.957752	K21688	0.932903
K17213	0.418982	K18220	0.657347	K21689	0.893006
K17214	0.438841	K18227	0.589402	K21691	0.723456
K17224	0.610012	K18232	0.944288	K21695	0.696808
K17225	0.615502	K18233	0.706339	K21727	0.472638
K17227	0.354231	K18258	0.720043	K21745	0.89738
K17238	0.520356	K18289	0.258903	K21749	0.694155
K17239	0.527077	K18294	0.900103	K21759	0.433775
K17247	0.719473	K18302	0.705352	K21885	0.904478
K17290	0.700843	K18346	0.780375	K21886	0.79156
K17382	0.768527	K18351	0.619387	K21898	0.694418
K17609	0.494519	K18352	0.941219	K21908	0.914679
K17722	0.822173	K18367	0.26108	K21910	0.494919
K17723	0.760762	K18382	0.529798	K21962	0.779939
K17725	0.620913	K18425	0.529844	K21966	0.378103
K17733	0.611618	K18446	0.97234	K21990	0.373445
K17737	0.781606	K18456	0.968566	K21992	0.821322
K17758	0.667067	K18457	0.741589	K22033	0.612864
K17879	0.74392	K18479	0.568004	K22041	0.809994
K17892	0.841007	K18545	0.830748	K22072	0.567137
K17987	0.327908	K18649	0.709732	K22078	0.499822
K18007	0.531896	K18662	0.723292	K22085	0.298468
K18058	0.642272	K18682	0.872761	K22105	0.879703
K18101	0.588715	K18697	0.888429	K22107	0.953714
K18119	0.344436	K18817	0.272983	K22112	0.876234
K18138	0.756417	K18845	0.887487	K22116	0.432824
K18139	0.678097	K18905	0.619377	K22186	0.486683
K18148	0.398917	K18928	0.684075	K22225	0.530893
K18240	0.73668	K19003	0.92702	K22270	0.404577
K18242	0.321276	K19200	0.983823	K22295	0.556128
K18285	0.564827	K19222	0.946851	K22296	0.702174
K18298	0.580878	K19225	0.852184	K22297	0.94059
K18335	0.47749	K19311	0.977673	K22298	0.886856
K18336	0.403739	K19333	0.756946	K22299	0.791601
K18364	0.585937	K19545	0.563233	K22303	0.405313
K18365	0.790227	K19619	0.452187	K22306	0.944261
K18366	0.882959	K19689	0.938103	K22310	0.423763
K18383	0.419545	K19691	0.345187	K22311	0.491656
K18453	0.756153	K19710	0.946831	K22316	0.599212
K18478	0.839542	K19776	0.60501	K22317	0.786559
K18480	0.754877	K19802	0.937573	K22318	0.287208
K18562	0.765373	K20036	0.545794	K22320	0.865411
K18578	0.602328	K20218	0.512035	K22418	0.625481
K18581	0.611502	K20274	0.822179	K22419	0.421733
K18586	0.489064	K20466	0.678574	K22463	0.687048
K18588	0.334747	K20468	0.938641	K22468	0.633699
K18661	0.547318	K20486	0.874955	K22476	0.918073
K18691	0.795469	K20539	0.953848	K22489	0.385169
K18703	0.375711	K20608	0.709899	K22552	0.711023
K18778	0.65064	K20609	0.386326	K22579	0.826995
K18816	0.502039	K20902	0.506534	K22617	0.453035
K18829	0.466073	K20940	0.215032	K22708	0.952737
K18831	0.641785	K20976	0.490159	K22712	0.471992
K18843	0.471339	K21000	0.903476	K22733	0.63317
K18846	0.538951	K21022	0.526216	K22737	0.794956
K18850	0.558602	K21023	0.746343	K22745	0.847336
K18900	0.884685	K21028	0.956533	K22769	0.656599
K18902	0.692332	K21071	0.719373	K22770	0.855133
K18903	0.772426	K21140	0.542571	K22797	0.86655
K18904	0.412746	K21142	0.843005	K22818	0.870227
K18911	0.597146	K21147	0.814662	K22820	0.95134
K18912	0.651436	K21148	0.690221	K22821	0.861721
K18918	0.64517	K21167	0.901493	K22822	0.677908
K18982	0.495666	K21188	0.864206	K22847	0.662316
K18988	0.800116	K21210	0.872884	K22886	0.883507
K19005	0.399868	K21214	0.446185	K22902	0.959768
K19033	0.414931	K21267	0.868767	K22905	0.399266
K19064	0.709328	K21306	0.354558	K22907	0.927764
K19092	0.82057	K21399	0.849008	K22934	0.538024
K19126	0.621898	K21401	0.584729	K22935	0.484184
K19139	0.858827	K21416	0.842068	K22994	0.639669
K19140	0.400295	K21417	0.723495	K23107	0.663133
K19156	0.780866	K21471	0.669949	K23117	0.371167
K19165	0.583445	K21472	0.942824	K23167	0.398339
K19166	0.358854	K21567	0.593983	K23176	0.882215
K19169	0.533404	K21600	0.946674	K23183	0.620339
K19172	0.748128	K21677	0.457467	K23227	0.929646
K19180	0.378611	K21678	0.370273	K23228	0.274299
K19246	0.336002	K21728	0.629541	K23245	0.515643
K19268	0.714057	K21801	0.457177	K23247	0.412001
K19271	0.853739	K21834	0.526299	K23258	0.511175
K19278	0.846903	K21900	0.37244	K23271	0.518052
K19304	0.607932	K21902	0.755099	K23359	0.508387
K19310	0.405106	K21929	0.97011	K23414	0.896427
K19334	0.433124	K21947	0.287345	K23465	0.591451
K19336	0.616902	K21961	0.693509	K23466	0.297259
K19342	0.709858	K22010	0.504836	K23508	0.338285
K19355	0.928785	K22025	0.241877	K23509	0.422619
K19373	0.737121	K22042	0.611637	K23536	0.604318
K19405	0.748496	K22044	0.518971	K23684	0.352051
K19411	0.785261	K22063	0.789087	K23775	0.949983
K19416	0.901158	K22081	0.946498	K23811	0.566006
K19540	0.769873	K22082	0.920338	K23825	0.60521
K19587	0.577414	K22083	0.8522	K23842	0.87745
K19620	0.700736	K22086	0.320501	K23874	0.842909
K19623	0.735318	K22087	0.585712	K23948	0.564315
K19696	0.751256	K22108	0.627346	K23987	0.888399
K19701	0.674637	K22187	0.436383	K23988	0.74198
K19713	0.52562	K22205	0.821732	K24017	0.772384
K19714	0.672184	K22217	0.52546	K24033	0.731101
K19715	0.669074	K22293	0.766125	K24116	0.482638
K19761	0.647028	K22336	0.649357	K24120	0.907755
K19810	0.635927	K22369	0.534457	K24131	0.891115
K20034	0.650473	K22409	0.640381	K24160	0.556542
K20035	0.561463	K22452	0.954921	K24163	0.714093
K20110	0.632773	K22478	0.474697	K24192	0.854511
K20263	0.67436	K22479	0.702255	K24204	0.494518
K20266	0.479975	K22491	0.749027	K24206	0.522806
K20331	0.662218	K22719	0.495311	K24258	0.721065
K20455	0.461132	K22843	0.786249	K24287	0.442873
K20459	0.915691	K22894	0.95921	K24288	0.820333
K20461	0.511254	K22900	0.548806	K24290	0.303971
K20509	0.783406	K22908	0.828821	K24291	0.788611
K20523	0.77756	K23086	0.889843	K24411	0.934717
K20525	0.44056	K23149	0.677759	K24451	0.759711
K20531	0.301468	K23181	0.537897	K24667	0.941852
K20542	0.37358	K23205	0.502064	K24693	0.405258
K20656	0.468832	K23246	0.350441	K24699	0.677135
K20862	0.900889	K23264	0.900914	K24820	0.856418
K20881	0.700396	K23265	0.753855	K24821	0.439983
K20934	0.464004	K23269	0.596673	K24910	0.352752
K20950	0.673221	K23393	0.940712	K24911	0.685361
K20968	0.830047	K23535	0.507999	K24914	0.563709
K20971	0.644632	K23537	0.748153	K24969	0.641264
K20975	0.567327	K23549	0.384216	K25044	0.742237
K20988	0.351868	K23617	0.279475	K25062	0.650973
K21025	0.940871	K23683	0.680154	K25063	0.650973
K21029	0.703423	K23753	0.589848	K25064	0.650973
K21039	0.356887	K23778	0.520056	K25132	0.798183
K21053	0.799009	K23779	0.964307	K25133	0.851458
K21061	0.647602	K23980	0.928238	K25140	0.735016
K21087	0.786204	K23997	0.422382	K25149	0.537183
K21135	0.600945	K24042	0.440149	K25150	0.930097
K21162	0.698148	K24241	0.662678	K25154	0.814898
K21163	0.867061	K24299	0.799645	K25155	0.941079
K21164	0.670174	K24419	0.688805	K25156	0.738481
K21310	0.771219	K24694	0.983885
K21344	0.533045	K24695	0.659902
K21345	0.381802	K24696	0.481259
K21394	0.661027	K24697	0.500901
K21395	0.501566	K24698	0.891804
K21405	0.504965	K24819	0.862641
K21407	0.934452	K24846	0.763774
K21430	0.565454	K24866	0.902101
K21469	0.613936	K24967	0.85247
K21498	0.908444	K24998	0.944317
K21515	0.37677	K25026	0.983832
K21563	0.900465	K25027	0.966574
K21571	0.537118	K25034	0.544239
K21574	0.344712	K25141	0.641756
K21575	0.917645	K25142	0.843324
K21615	0.430777	K25144	0.857486
K21700	0.545579	K25147	0.979118
K21747	0.675691	K25148	0.982595
K21757	0.255564	K25227	0.71932
K21780	0.299897	K25232	0.974812
K21802	0.422461
K21866	0.388648
K21904	0.462531
K21948	0.326644
K21965	0.389991
K22131	0.559114
K22185	0.482615
K22252	0.420194
K22268	0.262902
K22278	0.428858
K22292	0.862941
K22302	0.594968
K22348	0.905109
K22349	0.828599
K22438	0.541728
K22441	0.697514
K22443	0.721976
K22450	0.570394
K22486	0.664607
K22549	0.705639
K22550	0.772162
K22589	0.877022
K22622	0.594284
K22684	0.916403
K22736	0.713555
K22757	0.868462
K22879	0.617595
K22895	0.799441
K22912	0.488293
K23010	0.830868
K23054	0.631327
K23163	0.446111
K23222	0.355013
K23242	0.855916
K23244	0.709107
K23262	0.502373
K23385	0.595906
K23448	0.466142
K23463	0.412004
K23498	0.554264
K23541	0.389746
K23677	0.49802
K23743	0.771494
K23777	0.509102
K23911	0.659328
K23977	0.784926
K24105	0.851376
K24119	0.723351
K24126	0.880845
K24129	0.517043
K24138	0.512995
K24158	0.832026
K24180	0.793202
K24310	0.33723
K24452	0.46121
K24847	0.455666
K24942	0.533134
K24951	0.417297
K24956	0.631631
K25010	0.862792
K25031	0.565913
K25035	0.52398
K25137	0.719395
K25151	0.884651
K25180	0.67828
K25181	0.750614
K25187	0.608043
K25188	0.603788
K25189	0.380721
K25190	0.46857

## Sheet: Table S8
Table S8: Classification of secondary metabolite biosynthetic gene clusters in our MAGs.
MAGs		MIBiG accession
		BGC0001479	BGC0001758	BGC0000871	BGC0001833	BGC0000359	BGC0001164	BGC0000331	BGC0000838	BGC0000656	BGC0000282	BGC0000657	BGC0001181	BGC0001028	BGC0001128	BGC0001132	BGC0000984	BGC0001018	BGC0000853	BGC0000664	BGC0000638	BGC0001572	BGC0001531	BGC0001056
	Biosynthetic class	NRP	NRP	Other	NRP	NRP	Polyketide	NRP	Polyketide	Terpene	Polyketide	Terpene	Terpene	NRP Polyketide	NRP	NRP	NRP Polyketide	NRP	Other	Terpene	Terpene	Other	Other	NRP Polyketide
	GTDB classification	anabaenopeptin NZ857 nostamide A	rhizomide A rhizomide B rhizomide C	AEPE TG-1 VEPE	icosalide A icosalide B	fuscachelin A fuscachelin B fuscachelin C	1-heptadecene	cyanopeptolin	flexirubin	zeaxanthin	alkylresorcinol	2-methylisoborneol	geosmin	nostopeptolide A2	luminmide	xenotetrapeptide	delftibactin A delftibactin B	micropeptin K139	ectoine	isorenieratene	carotenoid	desferrioxamine E	bisucaberin B	zeamine zeamine I zeamine II prezeamine prezeamine I
B01P5-2014_bin.6	p__Acidobacteriota;c__Acidobacteriae		1
B01P5-2015_bin.12	p__Acidobacteriota;c__Acidobacteriae		2
B03P2-2015_bin.12	p__Acidobacteriota;c__Acidobacteriae	3	3		1
B03P2-2016_bin.13	p__Acidobacteriota;c__Acidobacteriae	1
B04P1-2014_bin.1	p__Acidobacteriota;c__Acidobacteriae		1
B01P2-2014_bin.12	p__Acidobacteriota;c__Blastocatellia	3	1	1
B01P2-2017_bin.8	p__Acidobacteriota;c__Blastocatellia		1
B01P4-2016_bin.8	p__Acidobacteriota;c__Blastocatellia			1
B01P4-2017_bin.5	p__Acidobacteriota;c__Blastocatellia	1		1
B01P2-2017_bin.3	p__Acidobacteriota;c__Blastocatellia	4	1				1
B01P4-2014_bin.3	p__Acidobacteriota;c__Blastocatellia	2	4											1
B01P4-2016_bin.4	p__Acidobacteriota;c__Blastocatellia	2	1
B01P4-2017_bin.2	p__Acidobacteriota;c__Blastocatellia	3	2															1
B01P5-2019_bin.2	p__Acidobacteriota;c__Blastocatellia	2					1
B03P1-2014_bin.19	p__Acidobacteriota;c__Blastocatellia	1
B03P1-2015_bin.2	p__Acidobacteriota;c__Blastocatellia		1		1		1
B03P1-2017_bin.23	p__Acidobacteriota;c__Blastocatellia	1	1
B03P2-2014_bin.13	p__Acidobacteriota;c__Blastocatellia	1					1
B03P2-2017_bin.9	p__Acidobacteriota;c__Blastocatellia	2	1
B04P2-2014_bin.14	p__Acidobacteriota;c__Blastocatellia							1
B05P1-2014_bin.17	p__Acidobacteriota;c__Blastocatellia		1
B05P1-2015_bin.4	p__Acidobacteriota;c__Blastocatellia	1					1
B05P1-2016_bin.8	p__Acidobacteriota;c__Blastocatellia	3	1					1
B07P5-2014_bin.13	p__Acidobacteriota;c__Blastocatellia			1
B03P2-2017_bin.16	p__Acidobacteriota;c__Blastocatellia	1
B03P2-2018_bin.10	p__Acidobacteriota;c__Blastocatellia			1
B04P3-2018_bin.14	p__Acidobacteriota;c__Blastocatellia	1
B01P5-2019_bin.3	p__Acidobacteriota;c__Thermoanaerobaculia	1
B09P3-2017_bin.19	p__Actinobacteriota;c__Actinomycetia										1								1	1
B01P5-2017_bin.1	p__Actinobacteriota;c__Actinomycetia		1									1	2
B04P3-2015_bin.16	p__Bacteroidota;c__Bacteroidia								1
B03P3-2014_bin.6	p__Bacteroidota;c__Bacteroidia								1
B05P3-2016_bin.14	p__Desulfobacterota_B;c__Binatia	1
B06P2-2015_bin.6	p__Desulfobacterota_B;c__Binatia									1
B06P4-2015_bin.8	p__Desulfobacterota_B;c__Binatia		1
B07P4-2017_bin.3	p__Desulfobacterota_B;c__Binatia		1
B08P1-2014_bin.15	p__Desulfobacterota_B;c__Binatia									1
B10P3-2016_bin.10	p__Desulfobacterota_B;c__Binatia									1
B01P5-2017_bin.11	p__Gemmatimonadota;c__Gemmatimonadetes				1
B02P1-2019_bin.14	p__Gemmatimonadota;c__Gemmatimonadetes				2
B04P3-2019_bin.1	p__Gemmatimonadota;c__Gemmatimonadetes				3
B07P4-2019_bin.11	p__Gemmatimonadota;c__Gemmatimonadetes	1	12		1										1	1	1
B09P2-2015_bin.4	p__Myxococcota;c__Polyangia				1
B02P4-2015_bin.6	p__Nitrospirota;c__Nitrospiria				1
B02P4-2016_bin.10	p__Nitrospirota;c__Nitrospiria						1
B03P2-2015_bin.6	p__Nitrospirota;c__Nitrospiria		1
B03P3-2015_bin.11	p__Nitrospirota;c__Nitrospiria	2						1
B03P3-2014_bin.8	p__Proteobacteria;c__Gammaproteobacteria	1
B10P3-2017_bin.18	p__Proteobacteria;c__Gammaproteobacteria	1																	1
B03P1-2017_bin.27	p__Proteobacteria;c__Gammaproteobacteria		3		1
B03P1-2017_bin.18	p__Proteobacteria;c__Gammaproteobacteria																				1	1
B03P1-2017_bin.22	p__Proteobacteria;c__Gammaproteobacteria				1
B08P4-2017_bin.12	p__Proteobacteria;c__Gammaproteobacteria																						1
B05P1-2015_bin.9	p__Proteobacteria;c__Gammaproteobacteria		1																					1
B02P4-2014_bin.6	p__Proteobacteria;c__Gammaproteobacteria					1
B03P1-2017_bin.26	p__Proteobacteria;c__Gammaproteobacteria					1

## Sheet: Table S9
Table S9: The copy number of glnA and GDH2 genes in Actinobacteria genomes from NCBI RefSeq database.
Name	Accession number	Contig N50	Genome size (bp)	glnA	GDH2	GC content (%)
Acidimicrobium ferrooxidans DSM 10331	GCF_000023265.1	2158157	2158157	3	1	68.2893
Acidipropionibacterium acidipropionici	GCF_003956085.1	3615145	3615145	1		68.7569
Acidipropionibacterium jensenii	GCF_005890135.1	2999408	2999408	1	1	68.7004
Acidipropionibacterium virtanenii	GCF_003325455.1	3432872	3432872	1		68.3574
Acidothermus cellulolyticus 11B	GCF_000015025.1	2443540	2443540	3	1	66.9074
Actinoalloteichus fjordicus	GCF_001941625.1	7120854	7120854	2	1	70.0874
Actinoalloteichus hoggarensis	GCF_002234535.1	6606717	6606717	1	1	71.1473
Actinoalloteichus hymeniacidonis	GCF_001747425.1	6306386	6306386	2	1	68.0763
Actinocatenispora sera	GCF_018324685.1	7044238	7044238	2	1	72.6283
Actinocatenispora thailandica	GCF_016865425.1	7426695	7426695	3	1	72.9323
Actinomarinicola tropica	GCF_009650215.1	3715454	3715454	2		72.5579
Actinomyces faecalis	GCF_013184985.2	2698355	2701426	2		68.606
Actinomyces gaoshouyii	GCF_002076915.1	2359360	2359360	1		71.0823
Actinomyces howellii	GCF_900637165.1	3148934	3148934	1		71.6901
Actinomyces marmotae	GCF_013177295.1	2419502	2419502	1		71.6008
Actinomyces naeslundii	GCF_016127855.1	3152123	3152123	2		67.8804
Actinomyces oris	GCF_016127955.1	3184721	3190396	2		68.4743
Actinomyces pacaensis	GCF_900120245.1	1892549	1892549	2		57.0173
Actinomyces procaprae	GCF_004798665.1	3600355	3600355			69.2532
Actinomyces qiguomingii	GCF_004102025.1	3988549	3988549	1		66.8233
Actinomyces radicidentis	GCF_001553565.1	3051613	3051613	2		72.5814
Actinomyces respiraculi	GCF_014595995.2	2912106	2912106	2		70.1184
Actinomyces slackii	GCF_900637295.1	3220508	3220508	2		70.0277
Actinomyces trachealis	GCF_015711475.1	2526250	2526250	2		65.7691
Actinomyces viscosus	GCF_900637975.1	3491241	3491241	2		68.9097
Actinomyces weissii	GCF_016598775.1	2564181	2564181	1		70.2736
Actinomyces wuliandei	GCF_004010955.1	3107761	3107761	2		69.3747
Actinoplanes friuliensis DSM 7358	GCF_000494755.1	9376071	9376071	4	1	70.3551
Actinoplanes ianthinogenes	GCF_018324205.1	9897806	9897806	3	1	71.539
Actinoplanes missouriensis 431	GCF_000284295.1	8773466	8773466	3	1	70.8231
Actinoplanes teichomyceticus ATCC 31121	GCF_003711105.1	8287152	8287152	3	1	72.7483
Actinopolyspora erythraea	GCF_002263515.1	5243930	5243930	1	1	68.7804
Actinosynnema mirum DSM 43827	GCF_000023245.1	8248144	8248144	4		73.7089
Actinosynnema pretiosum	GCF_002354875.1	8131572	8131572	4	1	73.9062
Actinotignum schaalii	GCF_000724605.1	2159306	2159306	2		62.1918
Adlercreutzia equolifaciens DSM 19450	GCF_000478885.1	2862526	2862526	2		63.4593
Adlercreutzia hattorii	GCF_011405655.1	2908404	2908404	2		63.0047
Aeromicrobium chenweiae	GCF_003065605.1	3717741	3717741	2		70.3254
Aeromicrobium erythreum	GCF_001509405.1	3629239	3629239	2		72.1378
Aeromicrobium yanjiei	GCF_009649075.1	3630722	3682026	3		69.8014
Agromyces aureus	GCF_001660485.1	4373124	4373124	1		70.3925
Agromyces badenianii	GCF_003070885.1	3052052	3052052	2		69.7876
Agromyces laixinhei	GCF_006337065.1	3437203	3437203	2		69.0104
Agromyces protaetiae	GCF_004135405.1	3683091	3683091	2		70.4731
Allosaccharopolyspora coralli	GCF_009664835.1	4832009	4832009	3	1	68.6463
Amycolatopsis acidiphila	GCF_021391495.1	8183622	8183622	5	1	70.4194
Amycolatopsis aidingensis	GCF_018885265.1	7657695	7657695	3	1	70.2191
Amycolatopsis albispora	GCF_003312875.1	9121443	9121443	4	1	70.6991
Amycolatopsis japonica	GCF_000732925.1	8961318	9053857	4	1	68.8852
Amycolatopsis keratiniphila	GCF_000400635.2	8948591	8982090	4	1	69.0059
Amycolatopsis mediterranei RB	GCF_000454025.1	10246864	10246864	5	1	71.2901
Amycolatopsis orientalis	GCF_000943515.2	9490992	9490992	3	1	68.8299
Aquiluna borgnonia	GCF_013283855.1	1362706	1362706	2		54.8266
Arachnia propionica	GCF_900637725.1	3402349	3402349	3		66.1166
Arachnia rubra	GCF_018128325.1	3316958	3316958	3		64.2023
Arcanobacterium haemolyticum	GCF_900475915.1	1988850	1988850	2		53.1344
Arcanobacterium phocisimile	GCF_016904675.1	1988065	1988065	2		51.0706
Arthrobacter agilis	GCF_900631605.1	3261460	3261460	3	1	68.8042
Arthrobacter alpinus	GCF_000755585.2	4264061	4458287	2	1	60.6215
Arthrobacter crystallopoietes	GCF_002849715.1	4762081	5032705	3	1	64.364
Arthrobacter dokdonellae	GCF_003268655.1	4359122	4530754	1	1	66.2448
Aurantimicrobium minutum	GCF_002355535.1	1622386	1622386	5		52.7575
Aurantimicrobium photophilum	GCF_003194085.1	1748063	1748063	4		54.5643
Baekduia soli	GCF_007970665.1	5212251	5212251	5	1	73.983
Berryella intestinalis	GCF_000814825.1	1967093	1967093	2		63.5625
Beutenbergia cavernae DSM 12333	GCF_000023105.1	4669183	4669183	1	1	73.1166
Bifidobacterium actinocoloniiforme DSM 22766	GCF_001263395.1	1830060	1830060	2		62.7078
Bifidobacterium adolescentis	GCF_003030905.1	2192428	2192428	1		59.5838
Bifidobacterium angulatum DSM 20098 = JCM 7096	GCF_001025155.1	2021974	2021974	1		59.4306
Bifidobacterium animalis subsp. lactis BLC1	GCF_000224965.2	1938583	1938583	1		60.4829
Bifidobacterium asteroides PRL2011	GCF_000304215.1	2167304	2167304	1		60.0536
Bifidobacterium breve	GCF_001281425.1	2421115	2426006	1		59.0898
Bifidobacterium catenulatum DSM 16992 = JCM 1194 = LMG 11043	GCF_001025195.1	2079525	2079525	1		56.2006
Bifidobacterium choerinum	GCF_002761235.1	2246282	2257294	1		65.5254
Bifidobacterium coryneforme	GCF_000737865.1	1755151	1755151	2		60.5112
Bifidobacterium eulemuris	GCF_014898155.1	2920839	2920839	2		62.2213
Bifidobacterium indicum LMG 11587 = DSM 20214	GCF_000706765.1	1734546	1734546	1		60.4934
Bifidobacterium lemurum	GCF_014898175.1	2965103	2965103	2		62.6754
Bifidobacterium longum subsp. longum JCM 1217	GCF_000196555.1	2385164	2385164	1		60.3297
Bifidobacterium pseudocatenulatum	GCF_020541885.1	2241223	2245999	1		56.3577
Bifidobacterium pseudolongum	GCF_002282915.1	2008102	2008102	1		63.4284
Bifidobacterium scardovii JCM 12489 = DSM 13734	GCF_001042635.1	3158347	3158347	2		64.6309
Bifidobacterium subtile	GCF_014898195.1	2822354	2822354	1		60.969
Boudabousia tangfeifanii	GCF_001856685.1	2207832	2207832	1		51.9388
Brachybacterium avium	GCF_002216795.1	3459731	3568502	1		70.4298
Brachybacterium faecium DSM 4810	GCF_000023405.1	3614992	3614992	2		72.0458
Brachybacterium ginsengisoli	GCF_002407065.1	3953253	3953253	2		71.5675
Brachybacterium saurashtrense	GCF_003355475.1	3720646	3720646	2		72.7517
Brachybacterium vulturis	GCF_002407185.1	3796663	3796663	2		70.8363
Brevibacterium atlanticum	GCF_011617245.1	4156794	4156794	2	1	65.4173
Brevibacterium aurantiacum	GCF_003932995.1	4038634	4038634	2	1	62.7094
Brevibacterium casei	GCF_016027415.1	3960094	3960094	2	1	67.9508
Brevibacterium limosum	GCF_011617705.1	4253182	4253182	1	1	64.8474
Brevibacterium linens	GCF_003999335.1	3806710	3814300	1	1	64.7777
Brevibacterium luteolum	GCF_011462075.1	3179618	3179618	3	1	66.7455
Brevibacterium oceani	GCF_017948325.1	4304299	4304299	2	1	65.3285
Brevibacterium pigmentatum	GCF_011617465.1	3913130	3913130	2	1	64.6517
Brevilactibacter coleopterorum	GCF_011393335.1	3671901	3671901	2		72.1024
Candidatus Nanopelagicus abundans	GCF_002288305.1	1161863	1161863	2		40.2184
Candidatus Nanopelagicus hibericus	GCF_002288005.1	1223088	1223088	1		42.3716
Candidatus Nanopelagicus limnes	GCF_002287885.2	1238108	1238108	1		41.4502
Candidatus Planktophila dulcis	GCF_002287965.1	1361776	1361776	1		47.9196
Candidatus Planktophila lacus	GCF_002288325.1	1384812	1384812	1		47.7751
Candidatus Planktophila limnetica	GCF_002288365.1	1328793	1328793	2		45.02
Candidatus Planktophila sulfonica	GCF_002288065.1	1344614	1344614	1		48.5638
Candidatus Planktophila vernalis	GCF_002288185.1	1364004	1364004	2		45.7459
Candidatus Planktophila versatilis	GCF_002288145.1	1326591	1326591	1		48.1806
Candidatus Rhodoluna planktonica	GCF_001854225.1	1424506	1424506	2		52.0378
Catenulispora acidiphila DSM 44928	GCF_000024025.1	10467782	10467782	4	1	69.7671
Cellulomonas fimi ATCC 484	GCF_000212695.1	4266344	4266344	2		74.7243
Cellulomonas flavigena DSM 20109	GCF_000092865.1	4123179	4123179	2		74.2936
Cellulomonas gilvus ATCC 13127	GCF_000218545.1	3526441	3526441	2		73.8129
Cellulomonas iranensis	GCF_020412445.1	4046676	4046676	2		75.288
Cellulomonas shaoxiangyii	GCF_004798685.1	3909366	3909366	2		75.3032
Cellulomonas taurus	GCF_012931845.1	3437431	3437431	1		71.9921
Cellulosimicrobium cellulans	GCF_018128265.1	4265420	4411608	1		74.4312
Chryseoglobus indicus	GCF_013414345.1	2585348	2585348	2		69.6073
Clavibacter michiganensis subsp. michiganensis	GCF_009739655.1	3271848	3365549	2		72.5879
Clavibacter zhangzhiyongii	GCF_014775655.1	3098336	3098336	2		73.6537
Cnuibacter physcomitrellae	GCF_002096055.1	4061502	4351649	2		70.7865
Collinsella aerofaciens	GCF_002736145.1	2306349	2306349	2		60.1249
Collinsella stercoris DSM 13279	GCF_020735465.1	2460750	2460750	2		63.3506
Conexibacter woesei DSM 14684	GCF_000025265.1	6359369	6359369	4		72.7334
Coriobacterium glomerans PW2	GCF_000195315.1	2115681	2115681	2		60.3935
Corynebacterium ammoniagenes	GCF_902381765.1	2790185	2790185	2		55.5428
Corynebacterium amycolatum	GCF_016728725.1	2476115	2476115	2		58.6175
Corynebacterium anserum	GCF_014262665.1	2208656	2208656	1		55.1946
Corynebacterium aquilae DSM 44791	GCF_001941445.1	2926437	2926437	1		60.917
Corynebacterium argentoratense DSM 44202	GCF_000590555.1	2031902	2031902	2		58.9017
Corynebacterium atypicum	GCF_000732945.1	2311380	2359448	2		65.3587
Corynebacterium aurimucosum ATCC 700975	GCF_000022905.1	2790189	2819226	1		60.5588
Corynebacterium callunae DSM 20147	GCF_000344785.1	2839551	2928683	2	1	52.4516
Corynebacterium camporealensis	GCF_000980815.1	2451810	2451810	2		59.4096
Corynebacterium casei LMG S-19264	GCF_000550785.1	3113488	3132213	2		55.6845
Corynebacterium choanae	GCF_003813965.1	2986773	2986773	2		57.0372
Corynebacterium comes	GCF_009734405.1	2803752	2887268	3		66.3021
Corynebacterium crudilactis	GCF_001643015.1	3047373	3217288	2		51.748
Corynebacterium cyclohexanicum	GCF_020886775.1	4413566	4413566	2	2	70.3448
Corynebacterium cystitidis	GCF_900187295.1	3011567	3011567	2		56.9295
Corynebacterium deserti GIMN1.010	GCF_001277995.1	2972149	3033893	2		55.2509
Corynebacterium diphtheriae bv. mitis str. ISS 3319	GCF_002843135.1	2404936	2406896	2		53.5151
Corynebacterium doosanense CAU 212 = DSM 45436	GCF_000767055.1	2671798	2698995	2		66.7826
Corynebacterium efficiens YS-314	GCF_000011305.1	3147090	3219505	2		62.9738
Corynebacterium endometrii	GCF_004795735.1	2477061	2477061	2		60.9319
Corynebacterium epidermidicanis	GCF_001021025.1	2692072	2692072	2		58.0607
Corynebacterium falsenii	GCF_020097615.1	2561893	2561893	1		63.0787
Corynebacterium flavescens	GCF_001941465.1	2758653	2758653	2		59.9165
Corynebacterium frankenforstense DSM 45800	GCF_001941485.1	2604152	2604152	2		71.5066
Corynebacterium gerontici	GCF_003813985.1	2263210	2263210	1		58.5376
Corynebacterium glaucum	GCF_002287505.1	2518659	2518659	1		62.9743
Corynebacterium glucuronolyticum	GCF_016728645.1	2921218	2941899	2		58.7941
Corynebacterium glutamicum SCgG2	GCF_000404185.1	3350619	3350619	2		53.9322
Corynebacterium glyciniphilum AJ 3170	GCF_000626675.1	3509786	3568218	2	2	64.7506
Corynebacterium halotolerans YIM 70093 = DSM 44683	GCF_000341345.1	3135752	3222008	2		68.3041
Corynebacterium imitans	GCF_900187215.1	2565606	2565606	2		64.2656
Corynebacterium jeikeium K411	GCF_000006605.1	2462499	2476822	2		61.3514
Corynebacterium kalinowskii	GCF_009734385.1	2510218	2510218	2		58.5531
Corynebacterium kefirresidentii	GCF_016599755.1	2470582	2523206	2		58.4475
Corynebacterium kroppenstedtii DSM 44385	GCF_000023145.1	2446804	2446804	1	1	57.4599
Corynebacterium kutscheri	GCF_000980835.1	2354065	2354065	1		46.4628
Corynebacterium lactis RW2-5	GCF_001274895.1	2769745	2769745	2		60.5298
Corynebacterium liangguodongii	GCF_003070865.1	2357924	2357924	2		66.1398
Corynebacterium lizhenjunii	GCF_011038655.2	2607882	2607882	3		61.477
Corynebacterium lujinxingii	GCF_014490555.1	2338496	2338496	2		64.4471
Corynebacterium marinum DSM 44953	GCF_000835165.1	2607268	2729219	2		67.7525
Corynebacterium maris DSM 45190	GCF_000442645.1	2787574	2833547	2		66.5815
Corynebacterium minutissimum	GCF_900478045.1	2695970	2695970	2		59.8977
Corynebacterium mustelae	GCF_001020985.1	3391554	3474226	2		52.5706
Corynebacterium nuruki S6-4	GCF_007970465.1	3173955	3173955	1		69.3484
Corynebacterium occultum	GCF_009734425.1	3109186	3218058	3		62.6577
Corynebacterium pelargi	GCF_004114895.1	2370062	2370062	1		58.1726
Corynebacterium phocae	GCF_001941565.1	2779609	2791883	2		58.8103
Corynebacterium propinquum	GCF_016728665.1	2480127	2480127	1		56.4347
Corynebacterium pseudopelargi	GCF_003814005.1	2345052	2348160	1		57.9062
Corynebacterium pseudotuberculosis	GCF_001865765.1	2337866	2337866	1		52.1825
Corynebacterium renale	GCF_900478035.1	2335089	2335089	2		59.1118
Corynebacterium resistens DSM 45100	GCF_000177535.2	2601311	2601311	2		57.0919
Corynebacterium rouxii	GCF_902702935.1	2451019	2451019	2		53.2285
Corynebacterium sanguinis	GCF_007641235.1	2362885	2362885	1		65.259
Corynebacterium silvaticum	GCF_002162115.1	2572413	2572413	2		54.4001
Corynebacterium simulans	GCF_001586235.1	2598702	2598702	2		59.2561
Corynebacterium singulare	GCF_000833575.1	2830519	2830519	2		60.1191
Corynebacterium sphenisci DSM 44792	GCF_001941505.1	2594799	2594799	2		74.7296
Corynebacterium stationis	GCF_001941345.1	2808767	2862233	2		54.8907
Corynebacterium suranareeae	GCF_002355155.1	3537507	3537507	2		51.8172
Corynebacterium terpenotabidum Y-11	GCF_000418365.1	2751233	2751233	1		67.0176
Corynebacterium testudinoris	GCF_001021045.1	2721226	2721226	2		63.1384
Corynebacterium tuberculostearicum	GCF_016728365.1	2451854	2451854	2		59.7416
Corynebacterium ulcerans	GCF_000769635.1	2466435	2466435	2		53.3045
Corynebacterium urealyticum	GCF_900187235.1	2377532	2377532	2		64.163
Corynebacterium ureicelerivorans	GCF_000747315.1	2279990	2328278	2		65.0067
Corynebacterium urogenitale	GCF_009026825.1	2351892	2351892	1		59.9481
Corynebacterium uterequi	GCF_001021065.1	2419437	2419437	2		65.4979
Corynebacterium vitaeruminis DSM 20294	GCF_000550805.1	2931780	2931780	1		65.5253
Corynebacterium xerosis	GCF_003641245.1	2738835	2738835	1		69.2933
Corynebacterium yudongzhengii	GCF_003065405.1	2511302	2511302	2		64.9265
Corynebacterium zhongnanshanii	GCF_014490575.1	2206897	2206897	1		61.1621
Cryobacterium arcticum	GCF_001679725.1	4174501	4351229	2		68.3796
Cryobacterium soli	GCF_003611035.1	4385465	4385465	2		68.412
Cryptobacterium curtum DSM 15641	GCF_000023845.1	1617804	1617804	2		50.9115
Curtobacterium flaccumfaciens pv. flaccumfaciens	GCF_017909455.1	3777090	3896911	1		70.8618
Cutibacterium acnes HL096PA1	GCF_000376705.1	2494190	2549775	2	1	60.1615
Cutibacterium avidum 44067	GCF_000367205.1	2526138	2526138	1	1	63.4818
Cutibacterium granulosum	GCF_900186975.1	2175244	2175244	2		64.1904
Cutibacterium modestum	GCF_001717565.1	2571505	2649207	2	1	59.9772
Dactylosporangium vinaceum	GCF_019904175.1	11959907	11959907	2	1	72.271
Denitrobacterium detoxificans	GCF_001643775.1	2446250	2446250	1		59.498
Dermabacter vaginalis	GCF_001678905.1	2392314	2392314	3		62.588
Dermacoccus nishinomiyaensis	GCF_000725405.1	3029021	3113642	3	1	69.0449
Dermatophilus congolensis	GCF_900187045.1	2627820	2627820	2	1	59.4178
Devriesea agamarum	GCF_900070355.1	2958880	2958880	1		60.1359
Dietzia lutea	GCF_003096075.1	3774363	3911842	3		70.8988
Dietzia psychralcaliphila	GCF_003096095.1	3878247	3904836	2		69.6606
Dietzia timorensis	GCF_001659785.1	3607892	3607892	1		65.5832
Eggerthella guodeyinii	GCF_009834925.2	4175177	4175177	2		66.16
Eggerthella lenta	GCF_021378605.1	3464122	3467966	2		64.0508
Egibacter rhizosphaerae	GCF_004322855.1	4637169	4637169	3	1	71.6668
Egicoccus halophilus	GCF_004300825.1	3980161	3980161	3	1	72.6126
Epidermidibacterium keratini	GCF_009834025.1	4018808	4018808	1		67.3392
Euzebya pacifica	GCF_003344865.1	5799875	6371455	3	1	70.5766
Flaviflexus ciconiae	GCF_003971195.1	2830639	2830639	1		59.4674
Flaviflexus salsibiostraticola	GCF_003952265.1	2608471	2608471	1		65.5765
Frankia alni ACN14a	GCF_000058485.1	7497934	7497934	4		72.8281
Frankia casuarinae	GCF_000013345.1	5433628	5433628	5		70.0788
Frankia inefficax	GCF_000166135.1	8815781	8815781	4		72.314
Geodermatophilus obscurus DSM 43160	GCF_000025345.1	5322497	5322497	1	2	73.9841
Georgenia faecalis	GCF_003710105.1	3432109	3432109	1		73.8591
Georgenia wutianyii	GCF_006349365.1	3454625	3454625	1		73.2686
Georgenia yuyongxinii	GCF_006352065.1	4171640	4171640	1	1	72.0224
Gephyromycinifex aptenodytis	GCF_012277275.1	3449783	3449783	3	1	67.0304
Glutamicibacter creatinolyticus	GCF_006094275.1	3309128	3309128	1	1	65.5555
Glutamicibacter halophytocola	GCF_001302565.1	3911798	3918424	2	1	59.9856
Glutamicibacter nicotianae	GCF_003687415.1	3643989	3797724	2	1	61.7193
Glutamicibacter protophormiae	GCF_016894325.1	3817546	3933924	1	1	63.9354
Gordonia alkanivorans	GCF_004011905.1	4921996	4979656	3	1	67.453
Gordonia amarae	GCF_009914515.1	5291543	5291543	2	1	67.4283
Gordonia bronchialis DSM 43247	GCF_000024785.1	5208602	5290012	2	1	67.0426
Gordonia insulae	GCF_003855095.1	5962176	5962176	5	1	67.3639
Gordonia iterans	GCF_002993285.1	4006485	4006485	1	1	68.9609
Gordonia jinghuaiqii	GCF_014041935.1	5184113	5184113	4	1	67.5585
Gordonia otitidis	GCF_020735545.1	5108829	5108829	2	1	65.5255
Gordonia phthalatica	GCF_001305675.1	4428727	4428727	1	1	67.9969
Gordonia polyisoprenivorans VH2	GCF_000247715.1	5669805	5844299	2	1	66.9805
Gordonia pseudoamarae	GCF_009914535.1	5213089	5306277	2	1	66.8501
Gordonia rubripertincta	GCF_014070455.1	5104173	5263177	5	1	67.5138
Gordonia zhaorongruii	GCF_007559005.1	3233079	3233079	1	1	66.9456
Gryllotalpicola protaetiae	GCF_003627055.1	3647393	3677803	2		69.1716
Haloactinobacterium kanbiaonis	GCF_009708215.1	5648255	5648255	2	1	71.0428
Hoyosella subflava DQS3-9A1	GCF_000214175.1	4738809	4863490	1	1	62.2417
Ilumatobacter coccineus YM16-304	GCF_000348785.1	4830181	4830181	2		67.2924
Intrasporangium calvum DSM 43043	GCF_000184685.1	4024382	4024382	2	1	70.7037
Isoptericola dokdonensis DS-3	GCF_001636295.1	3826972	3826972	1		73.8114
Isoptericola variabilis 225	GCF_000215105.1	3307740	3307740	1		73.8877
Janibacter indicus	GCF_001889125.1	3401189	3401189	2	1	71.2449
Janibacter melonis	GCF_003721155.3	3426637	3481073	2	1	72.8993
Jonesia denitrificans	GCF_900475835.1	2749647	2749647	1		58.4167
Kibdelosporangium phytohabitans	GCF_001302585.1	11759770	11759770	5	1	68.4416
Kineococcus radiotolerans SRS30216 = ATCC BAA-149	GCF_000017305.1	4761183	4956672	4	1	74.2451
Kitasatospora albolonga	GCF_002082585.1	8027788	8027788	3	1	71.9844
Kitasatospora setae KM-6054	GCF_000269985.1	8783278	8783278	4	1	74.1975
Kocuria flava	GCF_001482365.1	3504335	3638342	1	1	73.9278
Kocuria indica	GCF_004328535.1	2809846	2842604	2	1	68.6619
Kocuria palustris	GCF_001275345.1	2854447	2854447	3	1	70.4979
Kribbella flavida DSM 17836	GCF_000024345.1	7579488	7579488	2	1	70.5679
Kribbella qitaiheensis	GCF_014217565.1	8156807	8156807	2	1	67.4314
Kutzneria albida DSM 43870	GCF_000525635.1	9874926	9874926	4	1	70.596
Lancefieldella parvulum DSM 20469	GCF_000024225.1	1543805	1543805	2		45.6866
Lawsonella clevelandensis	GCF_001293125.1	1860551	1860551	1		58.5933
Leifsonia xyli subsp. cynodontis DSM 46306	GCF_000470775.1	2686418	2686418	2		68.3454
Lentzea guizhouensis	GCF_001701025.1	9997872	9997872	5	1	70.0056
Leucobacter coleopterorum	GCF_011382985.1	3215551	3215551	1		60.3247
Leucobacter denitrificans	GCF_014396385.1	2404302	2404302	3	1	59.9948
Leucobacter insecticola	GCF_011382965.1	2916402	2916402	1		62.4543
Leucobacter muris	GCF_004028235.1	3211982	3211982	2		70.4735
Leucobacter triazinivorans	GCF_004208635.1	3478815	3478815	4	1	69.3708
Leucobacter viscericola	GCF_011299575.1	3697133	3697133	1		61.5232
Luteimicrobium xylanilyticum	GCF_009429125.1	4208275	4208275	1		72.7978
Luteipulveratus mongoliensis	GCF_001190945.1	5420910	5420910	3	1	68.2387
Marisediminicola antarctica	GCF_009930795.1	3352609	3352609	5	1	67.1728
Microbacterium amylolyticum	GCF_011046975.1	2542738	2588344	2		64.5205
Microbacterium aurum	GCF_001974985.1	3424892	3424892	1		69.8985
Microbacterium caowuchunii	GCF_008727755.1	3262719	3262719	2		70.2077
Microbacterium chengjingii	GCF_011751765.2	3622515	3622515	1		61.9478
Microbacterium endophyticum	GCF_011047135.1	2916114	2916114	4		61.7832
Microbacterium fandaimingii	GCF_011751745.2	3622163	3622163	1		63.269
Microbacterium foliorum	GCF_003367705.1	3568138	3568138	1		68.683
Microbacterium hominis	GCF_014725695.1	3475666	3475666	1		71.0226
Microbacterium lemovicicum	GCF_003991875.1	3555647	3555647	3		70.8576
Microbacterium lushaniae	GCF_008727775.1	3650161	3650161	2		70.6542
Microbacterium oleivorans	GCF_001975955.2	2996750	2996750	2		68.9617
Microbacterium protaetiae	GCF_004135285.1	3790483	3790483	1		67.9989
Microbacterium resistens	GCF_021172025.1	4011347	4011347	2		71.2626
Microbacterium sediminis	GCF_004564075.1	2792195	2919864	3		71.6212
Microbacterium wangchenii	GCF_004564355.1	3828279	3828279	2		70.6193
Microcella flavibacter	GCF_012530535.1	2620736	2620736	3		72.3583
Micrococcus luteus	GCF_019890915.1	2449847	2543764	1	1	72.9343
Microlunatus elymi	GCF_007362775.1	5121194	5121194	3	1	66.8592
Microlunatus phosphovorus NM-1	GCF_000270245.1	5683123	5683123	3	1	67.2675
Micromonospora aurantiaca ATCC 27029	GCF_000145235.1	7025559	7025559	3	1	72.8221
Micromonospora carbonacea	GCF_013389765.1	7528335	7528335	2	1	73.9869
Micromonospora craniellae	GCF_014764405.1	6839926	6839926	2	1	70.9118
Micromonospora maris AB-18-032	GCF_000204155.1	6673976	6732271	2	1	70.8499
Micromonospora terminaliae	GCF_009671205.1	6717200	6742112	2	1	73.3567
Micromonospora tulbaghiae	GCF_003612775.1	7228472	7228472	2	1	72.5305
Micropruina glycogenica	GCF_900289045.1	3844677	3844677	1	1	68.3072
Miltoncostaea marina	GCF_018141525.1	3370274	3370274	1		76.164
Miltoncostaea oceani	GCF_018141545.1	3679875	4542116	1		73.9893
Mobiluncus curtisii ATCC 43063	GCF_000196535.1	2146480	2146480	2		55.4133
Mycetocola zhujimingii	GCF_003065425.1	3161403	3193647	2		64.8781
Mycobacterium basiliense	GCF_900292015.1	5607630	5607630	4	1	65.0234
Mycobacterium branderi	GCF_010728725.1	5115366	5979623	2	1	66.488
Mycobacterium canettii CIPT 140010059	GCF_000253375.1	4482059	4482059	4	1	65.6223
Mycobacterium conspicuum	GCF_010730195.1	6237139	6237139	4	1	67.3869
Mycobacterium cookii	GCF_010727945.1	5318517	5318517	5	1	65.9777
Mycobacterium diernhoferi	GCF_019456655.1	5998503	5998503	6	1	67.8803
Mycobacterium dioxanotrophicus	GCF_002157835.1	7595921	8080416	8	1	66.4583
Mycobacterium doricum	GCF_010728155.1	4029398	4029398	3	1	67.5086
Mycobacterium florentinum	GCF_010730355.1	6219859	6219859	3	1	66.3766
Mycobacterium grossiae	GCF_008329645.1	5637923	5681602	4	1	70.45
Mycobacterium haemophilum DSM 44634	GCF_000340435.2	4235765	4235765	2	1	63.948
Mycobacterium heckeshornense	GCF_016861545.1	4865109	4865109	3	1	65.9041
Mycobacterium heidelbergense	GCF_010730745.1	5050576	5050576	4	1	67.9359
Mycobacterium holsaticum	GCF_019645835.1	5623714	5623714	3	1	67.2345
Mycobacterium intracellulare ATCC 13950	GCF_000277125.1	5402402	5402402	3	1	68.1008
Mycobacterium kansasii ATCC 12478	GCF_000157895.3	6432277	6577228	1	1	66.2292
Mycobacterium lacus	GCF_010731535.1	5092988	5092988	3	1	66.9483
Mycobacterium leprae	GCF_003253775.1	3187112	3187112		1	57.8103
Mycobacterium malmoense	GCF_019645855.1	5319859	5319859	4	1	66.9863
Mycobacterium mantenii	GCF_010731775.1	6185541	6185541	3	1	66.8795
Mycobacterium marinum	GCF_016745295.1	6321947	6321947	3	1	65.7984
Mycobacterium marseillense	GCF_002285715.1	5266037	5285642	3	1	67.8368
Mycobacterium noviomagense	GCF_010731635.1	4779798	4779798	2	1	65.7617
Mycobacterium novum	GCF_010726505.1	4458926	4458926	2	1	68.5795
Mycobacterium ostraviense	GCF_021183725.1	6127734	6127734	2	1	66.2685
Mycobacterium pallens	GCF_019456675.1	6035548	6093551	5	1	66.4335
Mycobacterium paragordonae	GCF_003614435.1	6730319	7224251	5	1	66.8912
Mycobacterium paraintracellulare	GCF_016756055.1	5332910	5357612	3	1	68.1199
Mycobacterium paraseoulense	GCF_010731655.1	6085955	6085955	4	1	67.8982
Mycobacterium parmense	GCF_010730575.1	5952912	5952912	5	1	68.3921
Mycobacterium pseudoshottsii JCM 15466	GCF_003584745.1	6061597	6061597	3	1	65.6401
Mycobacterium senegalense	GCF_019645875.1	6086722	6086722	5	1	66.5624
Mycobacterium seoulense	GCF_010731595.1	5531300	5531300	4	1	68.2903
Mycobacterium shigaense	GCF_002356315.1	5232660	5232660	3	1	67.26
Mycobacterium shinjukuense	GCF_010730055.1	4504020	4504020	4	1	67.7871
Mycobacterium shottsii	GCF_010728525.1	5973149	5973149	2	1	65.526
Mycobacterium simiae	GCF_010727605.1	5788994	5788994	3	1	66.2219
Mycobacterium spongiae	GCF_018278905.1	5581157	5581157	3	1	65.5578
Mycobacterium stephanolepidis	GCF_002356335.1	4994485	4994485	2	1	63.9523
Mycobacterium stomatepiae	GCF_010731715.1	6210822	6210822	2	1	65.9599
Mycobacterium tuberculosis H37Rv	GCF_000195955.2	4411532	4411532	4	1	65.6147
Mycobacterium vicinigordonae	GCF_013466425.1	6266765	6266765	4	1	65.3523
Mycobacteroides abscessus	GCF_004028015.1	5067231	5082434	2	1	64.1445
Mycobacteroides chelonae CCUG 47445	GCF_001632805.1	5029817	5029817	1	1	63.9202
Mycobacteroides immunogenum	GCF_001605725.1	5573781	5573781	2	1	64.2733
Mycobacteroides salmoniphilum	GCF_004924335.1	4776697	4776697	2	1	64.2897
Mycobacteroides saopaulense	GCF_001456355.1	4649175	4649175	1	1	64.8012
Mycolicibacter hiberniae	GCF_010729485.1	4396654	4396654	2	1	68.509
Mycolicibacter minnesotensis	GCF_010731755.1	4224047	4224047	3	1	67.0972
Mycolicibacter sinensis	GCF_000214155.1	4643668	4643668	2	1	68.3722
Mycolicibacter terrae	GCF_900187145.1	4532317	4532317	2	1	68.4265
Mycolicibacterium aichiense	GCF_010726245.1	5925482	5925482	5	1	66.7477
Mycolicibacterium alvei	GCF_010727325.1	5712683	6016846	2	1	66.1128
Mycolicibacterium anyangense	GCF_010731855.1	5696751	5696751	7	1	67.1049
Mycolicibacterium arabiense	GCF_010731815.2	6017160	6451210	5	1	68.3362
Mycolicibacterium aurum	GCF_900637195.1	6035584	6035584	4	1	67.5378
Mycolicibacterium baixiangningiae	GCF_016313185.1	6181092	6181092	7	1	67.6927
Mycolicibacterium boenickei	GCF_010731295.1	6563937	6585921	6	1	66.8315
Mycolicibacterium chitae	GCF_900637205.1	5461769	5461769	2	1	68.8758
Mycolicibacterium confluentis	GCF_010729895.1	5876557	5876557	11	1	67.4899
Mycolicibacterium duvalii	GCF_010726645.1	5657388	5657388	3	1	68.2896
Mycolicibacterium fallax	GCF_010726955.1	4156821	4156821	2	1	70.3734
Mycolicibacterium farcinogenes	GCF_019739075.1	6344228	6607534	5	1	66.3708
Mycolicibacterium fortuitum	GCF_001307545.1	6254616	6254616	3	1	66.2199
Mycolicibacterium gadium	GCF_010728925.1	5964999	5964999	4	1	65.6637
Mycolicibacterium gilvum Spyr1	GCF_000184435.1	5547747	5783292	4	1	67.7614
Mycolicibacterium hassiacum DSM 44199	GCF_900603025.1	5269097	5269097	5	1	69.2979
Mycolicibacterium helvum	GCF_010731895.1	6400811	6400811	11	1	65.8237
Mycolicibacterium insubricum	GCF_010731615.1	4577045	4577045	2	1	68.821
Mycolicibacterium litorale	GCF_010731695.1	5579510	5579510	4	1	68.9207
Mycolicibacterium madagascariense	GCF_010729665.1	5712088	5940375	6	1	69.1376
Mycolicibacterium mageritense	GCF_010727475.1	8006721	8006721	14	1	66.9248
Mycolicibacterium mengxianglii	GCF_015710575.1	5962395	5962395	5	1	66.2938
Mycolicibacterium monacense	GCF_010731575.1	6042466	6042466	5	1	68.4148
Mycolicibacterium moriokaense	GCF_010726085.1	6225779	6225779	5	1	66.0102
Mycolicibacterium mucogenicum DSM 44124	GCF_005670685.2	6099273	6099273	4	1	67.2339
Mycolicibacterium neoaurum	GCF_018363015.1	5756799	5756799	5	2	66.4977
Mycolicibacterium parafortuitum	GCF_010725485.1	6044196	6044196	11	1	68.3914
Mycolicibacterium phocaicum	GCF_010731115.1	5853197	5853197	3	1	67.0538
Mycolicibacterium poriferae	GCF_010728325.1	5712830	5929171	4	1	68.0379
Mycolicibacterium psychrotolerans	GCF_010729305.1	5732362	5732362	6	1	68.7474
Mycolicibacterium pulveris	GCF_010725725.1	5484749	5484749	3	1	67.517
Mycolicibacterium sarraceniae	GCF_010731875.1	4828255	4828255	4	1	65.9463
Mycolicibacterium sediminis	GCF_010731735.1	6250641	6250641	7	1	69.0889
Mycolicibacterium thermoresistibile	GCF_900187065.1	4950685	4950685	1	1	68.9769
Mycolicibacterium tokaiense	GCF_010725885.1	6328149	6328149	4	1	67.9065
Mycolicibacterium vaccae 95051	GCF_001655245.1	6235754	6235754	6	1	68.5863
Mycolicibacterium vanbaalenii PYR-1	GCF_000015305.1	6491865	6491865	8	1	67.7931
Nakamurella multipartita DSM 44233	GCF_000024365.1	6060298	6060298	4	1	70.9165
Natronoglycomyces albus	GCF_016925535.1	3937850	4012379	2	1	61.4762
Neomicrococcus aestuarii	GCF_001887245.1	2667837	2667837	1	1	59.1462
Nocardia asteroides	GCF_900637185.1	6983363	6983363	3	1	69.8758
Nocardia brasiliensis	GCF_002209125.2	8935513	8935513	5	1	68.2385
Nocardia cyriacigeorgica GUH-2	GCF_000284035.1	6194645	6194645	2	2	68.3661
Nocardia farcinica IFM 10152	GCF_000009805.1	6021225	6292344	1	1	70.6923
Nocardia gipuzkoensis	GCF_021183645.1	8118644	8118644	3	2	68.4433
Nocardia huaxiensis	GCF_013744875.1	8339910	8339910	3	1	67.8033
Nocardia iowensis	GCF_019222765.1	8948074	8948074	4	1	66.8294
Nocardia mangyaensis	GCF_001886715.1	7310115	7310115	1	2	68.0864
Nocardia otitidiscaviarum	GCF_007362295.1	7687583	7687583	3	2	69.055
Nocardia seriolae	GCF_002356035.1	8121733	8121733	3	1	68.1383
Nocardia tengchongensis	GCF_018362975.1	8006012	8006012	2		68.2568
Nocardia terpenica	GCF_002568625.1	8847159	8918539	3	1	68.4697
Nocardia wallacei	GCF_014466955.1	7832428	7892862	1	2	69.1521
Nocardia yamanashiensis	GCF_021183565.1	8468804	8468804	3	1	68.1593
Nocardioides anomalus	GCF_011046535.1	5120341	5120341	2	1	73.3015
Nocardioides aquaticus	GCF_018459925.1	4580814	4580814	5	1	73.1561
Nocardioides aromaticivorans	GCF_017309995.1	5247736	5247736	9	1	71.9558
Nocardioides baekrokdamisoli	GCF_003945325.1	2965302	2965302	3		66.9615
Nocardioides cynanchi	GCF_008761635.1	3998545	3998545	4	1	71.6034
Nocardioides dokdonensis FR1436	GCF_001653335.1	4376707	4376707	1	1	72.2559
Nocardioides dongkuii	GCF_014127485.1	4207844	4207844	4	1	73.0195
Nocardioides euryhalodurans	GCF_004564375.1	4017744	4017744	3	1	72.2378
Nocardioides humi	GCF_006494775.1	6220618	6220618	3	1	72.2531
Nocardioides mesophilus	GCF_014395785.1	4488624	4488624	3	1	72.0569
Nocardioides okcheonensis	GCF_020991065.1	4471533	4471533	2	1	72.8722
Nocardioides piscis	GCF_011300215.1	3784668	3784668	3		69.7444
Nocardioides rotundus	GCF_019931675.1	4088569	4088569	1		71.4552
Nocardioides sambongensis	GCF_006494815.1	4434294	4434294	2		71.6913
Nocardioides seonyuensis	GCF_004683965.1	3974362	3974362	1	1	70.3746
Nocardioides ungokensis	GCF_013466985.1	4624782	4624782	3	1	71.6931
Nocardiopsis dassonvillei	GCF_900638215.1	6541269	6541269	2	1	72.7322
Nocardiopsis gilva YIM 90087	GCF_002263495.1	6142152	6142152	4	1	69.652
Nonomuraea coxensis DSM 45129	GCF_019397265.1	9073954	9073954	6	1	72.1681
Nonomuraea gerenzanensis	GCF_020215645.1	12010032	12066052	6	1	71.5644
Nonomuraea nitratireducens	GCF_009497075.1	11273186	11273186	4	1	71.0862
Olsenella timonensis	GCF_900119915.1	2176737	2176737	2		68.081
Olsenella uli DSM 7084	GCF_000143845.1	2051896	2051896	2		64.6975
Ornithinimicrobium avium	GCF_003351765.1	3918911	3918911	2	1	72.4477
Ornithinimicrobium ciconiae	GCF_007197575.1	4092907	4092907	3	1	69.2055
Ornithinimicrobium flavum	GCF_004526345.1	3712913	3712913	2	1	72.4826
Ornithinimicrobium pratense	GCF_008843165.1	3539411	3539411	2	1	70.792
Paenarthrobacter ureafaciens	GCF_016694995.1	4171594	4402759	1	2	63.4368
Parascardovia denticolens DSM 10105 = JCM 12538	GCF_001042675.1	1890857	1890857	1		58.313
Parolsenella catena	GCF_003966955.1	1796691	1796691	2		65.6043
Pengzhenrongella sicca	GCF_017569225.1	4395128	4395128	1		72.4214
Phoenicibacter congonensis	GCF_900169485.1	1447956	1447956	2		43.4406
Phytohabitans flavus	GCF_011764545.1	9607004	9607004	2	1	70.757
Phytohabitans suffuscus	GCF_011764565.1	10148719	10148719	3		72.0032
Pimelobacter simplex	GCF_000785495.1	5637360	5637360	4	1	72.8502
Polymorphospora rubra	GCF_018324255.1	8365212	8365212	2	1	71.804
Pontimonas salivibrio	GCF_002950575.1	1760810	1760810	1		58.3348
Prauserella marina	GCF_002240355.1	6851918	6986413	3	1	67.5965
Propionibacterium acidifaciens	GCF_003798325.1	3072768	3072768	1		70.5891
Propionibacterium australiense	GCF_900637915.1	3044331	3044331	1		68.3029
Propionibacterium freudenreichii	GCF_900087655.1	2507188	2507188	2		67.4322
Protaetiibacter intestinalis	GCF_003627075.1	3097107	3097107	3		71.499
Protaetiibacter larvae	GCF_008365275.1	2557894	2557894	3		71.1417
Pseudarthrobacter chlorophenolicus A6	GCF_000022025.1	4395537	4980870	1	1	65.9586
Pseudarthrobacter psychrotolerans	GCF_009911795.1	4962517	5170670	1	1	64.7381
Pseudonocardia autotrophica	GCF_003945385.1	7246130	7535285	2	1	72.8341
Pseudonocardia broussonetiae	GCF_013155125.1	7177725	7287435	3	1	74.4543
Psychromicrobium lacuslunae	GCF_000950575.1	3595718	3599434	2	1	58.9775
Rathayibacter festucae	GCF_009834205.1	4219997	4316394	4		72.36
Rathayibacter iranicus	GCF_004011115.1	3436894	3436894	2		67.1148
Rathayibacter rathayi	GCF_004011095.1	3103889	3103889	2		69.3826
Rathayibacter tanaceti	GCF_009834165.1	3214120	3214120	2		70.7387
Rathayibacter tritici	GCF_001641005.1	3354681	3354681	2		69.4815
Renibacterium salmoninarum ATCC 33209	GCF_000018885.1	3155250	3155250	2	1	56.2713
Rhodococcus aetherivorans	GCF_021165915.1	5978842	5978842	4	1	70.5567
Rhodococcus coprophilus	GCF_900478115.1	4579834	4579834	1	1	66.8313
Rhodococcus equi	GCF_003013675.1	5251559	5438826	2	1	68.684
Rhodococcus erythropolis R138	GCF_000696675.2	6236862	6806506	5		62.2983
Rhodococcus fascians D188	GCF_001620305.1	5139988	5502110	3	1	64.5636
Rhodococcus globerulus	GCF_019334125.1	6739623	6739623	4	1	61.6659
Rhodococcus koreensis	GCF_017068375.1	8983208	10909875	8	3	67.1769
Rhodococcus opacus PD630	GCF_020542785.1	8374353	9166298	3	2	67.1832
Rhodococcus pyridinivorans SB3094	GCF_000511305.1	5227080	5590512	3	1	67.7937
Rhodococcus qingshengii	GCF_015099595.1	6240414	6726107	7	2	62.3854
Rhodococcus ruber	GCF_016804345.1	5488044	5698851	4	1	70.4668
Rhodococcus triatomae	GCF_014217765.1	4776162	4776162	1	1	68.6753
Rhodoluna lacicola	GCF_000699505.1	1430433	1430433	1		51.5268
Rhodoluna limnophila	GCF_005845345.1	1424253	1424253	1		53.7952
Rothia aeria	GCF_900637985.1	2707814	2707814	2	1	56.3907
Rothia amarae	GCF_014705945.2	2407675	2483880	1	1	52.2652
Rothia dentocariosa ATCC 17931	GCF_000164695.2	2506025	2506025	2	1	53.6877
Rothia nasimurium	GCF_014217215.1	2443067	2526221	1	1	59.2441
Rothia terrae	GCF_014705925.2	2479856	2660019	1	1	53.3345
Ruania alkalisoli	GCF_014960965.1	4448695	4448695	1	1	68.2054
Ruania zhangjianzhongii	GCF_008000995.1	5067305	5105677	1	1	69.0785
Rubrobacter indicoceani	GCF_003568865.1	2856967	3078689	2	1	63.7632
Rubrobacter marinus	GCF_011492965.1	4156492	4420351	1		69.1112
Rubrobacter tropicus	GCF_011492945.1	4378772	4584100	2	1	66.9519
Rubrobacter xylanophilus DSM 9941	GCF_000014185.1	3225748	3225748	3	1	70.4766
Saccharomonospora viridis DSM 43017	GCF_000023865.1	4308349	4308349	1	1	67.3151
Saccharopolyspora erythraea NRRL 2338	GCF_000062885.1	8212805	8212805	3	1	71.146
Saccharopolyspora pogona	GCF_014697215.1	9436548	9608180	4	1	67.925
Saccharopolyspora spinosa	GCF_014490055.1	8876435	8876435	3	1	67.9671
Saccharothrix espanaensis DSM 44229	GCF_000328705.1	9360653	9360653	4	1	72.1901
Saccharothrix syringae	GCF_009498035.1	10929570	10929570	4	1	73.4896
Salinispora tropica CNB-440	GCF_000016425.1	5183331	5183331	2	1	69.461
Sanguibacter keddieii DSM 10542	GCF_000024925.1	4253413	4253413	2		71.8865
Scardovia inopinata JCM 12537	GCF_001042695.1	1797862	1797862	1		48.6334
Schaalia cardiffensis F0333	GCF_005886435.1	2230588	2230588	1		61.4433
Schaalia meyeri	GCF_016127995.1	2033037	2033037	3		65.5676
Segniliparus rotundus DSM 44985	GCF_000092825.1	3157527	3157527	2	1	66.7913
Serinicoccus chungangensis	GCF_006337125.1	3463442	3463442	3	1	73.1366
Serinicoccus hydrothermalis	GCF_001685415.1	3597394	3597394	3	1	72.4258
Skermania piniformis	GCF_019285775.1	4230116	4230116	2	1	68.6048
Slackia heliotrinireducens	GCF_900637575.1	3166158	3166158	2		60.2119
Stackebrandtia nassauensis DSM 44728	GCF_000024545.1	6841557	6841557	2	1	68.1339
Streptacidiphilus bronchialis	GCF_003258605.2	7090212	7090212	6	1	72.6958
Streptomyces albidoflavus	GCF_000359525.1	6841649	6841649	3	1	73.3213
Streptomyces alboniger	GCF_008704395.1	7962786	7962786	4	1	71.1608
Streptomyces alfalfae	GCF_018141485.1	8254035	8278595	4	1	72.0613
Streptomyces ambofaciens ATCC 23877	GCF_001267885.1	8303940	8393598	5	1	72.1879
Streptomyces angustmyceticus	GCF_019933235.1	8116382	8116382	4	1	72.2279
Streptomyces anulatus	GCF_020783455.1	8372992	8690773	3	1	71.6256
Streptomyces aquilus	GCF_003955715.1	10393987	10393987	6	1	70.8478
Streptomyces atratus	GCF_003330865.1	9641288	9641288	3	1	69.5912
Streptomyces aurantiacus	GCF_014701115.1	9428393	9428393	4	1	70.2879
Streptomyces auratus AGR0001	GCF_000280865.2	7901452	7901452	5	1	71.4296
Streptomyces avermitilis MA-4680 = NBRC 14893	GCF_000009765.2	9025608	9119895	4	1	70.7014
Streptomyces bathyalis	GCF_015910445.1	7377472	7377472	4	1	70.238
Streptomyces broussonetiae	GCF_009796285.1	9735779	9735779	5	1	70.8865
Streptomyces buecherae	GCF_014295035.1	8416829	8416829	3	1	73.1443
Streptomyces cadmiisoli	GCF_003261055.1	9269371	10239272	5	1	70.7597
Streptomyces californicus	GCF_016906185.1	7814960	8031696	3	1	72.5569
Streptomyces calvus	GCF_006716135.1	7766581	7766581	3	1	72.5144
Streptomyces cattleya NRRL 8057 = DSM 46488	GCF_000237305.1	6283062	8092553	3	1	73.0147
Streptomyces cavourensis	GCF_002804165.1	7600475	7600475	3	1	72.1309
Streptomyces chartreusis	GCF_008704715.1	9912098	9912098	6	1	70.9912
Streptomyces chromofuscus	GCF_015160875.1	7483282	7483282	5	1	71.6136
Streptomyces cinereoruber	GCF_009299385.1	7516652	7516652	5	1	72.8922
Streptomyces clavuligerus	GCF_015767775.1	6868099	7588082	5	1	72.615
Streptomyces coeruleorubidus	GCF_008705135.1	9335698	9335698	4	1	71.0874
Streptomyces collinus Tu 365	GCF_000444875.1	8272925	8377286	4	1	72.5508
Streptomyces cyaneochromogenes	GCF_003963535.1	10677137	10677137	5	1	70.6299
Streptomyces cyanogenus	GCF_017526105.1	8773899	8773899	4	1	71.8374
Streptomyces decoyicus	GCF_019880305.1	8632952	8632952	4	1	70.9229
Streptomyces dengpaensis	GCF_002946835.1	8541354	8710171	3	1	69.9195
Streptomyces fagopyri	GCF_009498275.1	8880330	8880330	3	1	71.2391
Streptomyces ferrugineus	GCF_015160855.1	9959088	9959088	5	1	70.8591
Streptomyces ficellus	GCF_009739905.1	7078240	7078240	4	1	72.5964
Streptomyces fodineus	GCF_001735805.1	9698948	9698948	4	1	71.0888
Streptomyces formicae	GCF_002556545.1	9611874	9611874	5	1	71.3831
Streptomyces fradiae ATCC 10745 = DSM 40063	GCF_008704425.1	6725579	6725579	3	1	74.6997
Streptomyces fungicidicus	GCF_003665435.1	6740768	7667496	3	1	72.2155
Streptomyces galilaeus	GCF_008704575.1	7756194	7756194	3	1	71.4401
Streptomyces gardneri	GCF_015710995.1	9054805	9054805	4	1	71.7442
Streptomyces genisteinicus	GCF_014489615.1	7631890	8188347	4	1	73.4327
Streptomyces gilvosporeus	GCF_002082195.1	8482298	8482298	4	1	70.9519
Streptomyces globosus	GCF_003325375.1	6863360	7535750	4	1	73.6479
Streptomyces griseochromogenes	GCF_001542625.1	10764674	10764674	4	1	70.7563
Streptomyces griseorubiginosus	GCF_003595235.1	9512378	9512378	5	1	70.9428
Streptomyces griseoviridis	GCF_003994395.1	8963414	8963414	3	1	72.3787
Streptomyces griseus subsp. griseus NBRC 13350	GCF_000010605.1	8545929	8545929	3	1	72.2274
Streptomyces harbinensis	GCF_013364095.1	5802668	5802668	3	1	72.8892
Streptomyces hawaiiensis	GCF_004803895.1	8876928	8876928	4	1	70.9943
Streptomyces huasconensis	GCF_021028635.1	8236582	8236582	4	1	71.5727
Streptomyces hundungensis	GCF_003627815.1	8393044	8393044	5	1	70.9401
Streptomyces kanamyceticus	GCF_008704495.1	10133897	10133897	5	1	71.0304
Streptomyces koyangensis	GCF_016803985.1	6861301	7001532	3	1	73.2753
Streptomyces lavendulae subsp. lavendulae	GCF_018255875.1	8035918	8035918	4	1	72.8879
Streptomyces leeuwenhoekii	GCF_001013905.1	7903895	8122491	4	1	72.6769
Streptomyces liangshanensis	GCF_011694815.1	7716784	7716784	5	1	72.0998
Streptomyces lincolnensis	GCF_003344445.1	9513637	9513637	5	1	71.0632
Streptomyces lydicus	GCF_001984445.1	8243179	8243179	4	1	72.0148
Streptomyces microflavus	GCF_013364315.1	7790974	8452583	3	1	71.2945
Streptomyces mobaraensis	GCF_020099395.1	7638929	7668063	4	1	73.0557
Streptomyces murinus	GCF_016467295.1	8539264	8539264	6	1	71.8059
Streptomyces nigra	GCF_003074055.1	7641029	7641029	4	1	71.9123
Streptomyces nitrosporeus	GCF_008704555.1	7581562	7581562	4	1	72.1722
Streptomyces nodosus	GCF_017352335.1	7621081	7621081	4	1	70.9189
Streptomyces nojiriensis	GCF_017639205.1	9022916	9022916	4	1	71.9751
Streptomyces olivaceus	GCF_015244315.1	8458055	8458055	4	1	72.507
Streptomyces olivoreticuli subsp. olivoreticuli	GCF_003391135.1	8809793	8809793	3	1	71.1089
Streptomyces paludis	GCF_003344965.1	8454852	8454852	5	1	71.1875
Streptomyces parvulus	GCF_001660045.1	7149446	7766531	5	1	72.7339
Streptomyces phaeolivaceus	GCF_009184865.1	10116136	10175440	5	1	70.859
Streptomyces platensis	GCF_008704855.1	8501012	8501012	6	1	71.0876
Streptomyces pluripotens	GCF_000802245.2	7346075	7346075	4	1	69.9425
Streptomyces prasinus	GCF_008704445.1	7647592	7647592	4	1	72.0251
Streptomyces pratensis	GCF_016804005.1	8270263	8281466	3	1	70.5293
Streptomyces pristinaespiralis	GCF_001278075.1	8532592	8532592	4	1	71.5414
Streptomyces qaidamensis	GCF_001611795.1	9083372	9083372	4	1	71.2579
Streptomyces qinzhouensis	GCF_007856155.1	8146484	8146484	5	1	71.5023
Streptomyces rectiverticillatus	GCF_013394065.1	7679243	7679243	4	1	72.0798
Streptomyces rimosus subsp. rimosus ATCC 10970	GCF_000331185.2	9351267	9643891	4	1	71.8901
Streptomyces roseirectus	GCF_014489635.1	9947447	9947447	8	1	71.7719
Streptomyces scabiei 87.22	GCF_000091305.1	10148695	10148695	6	1	71.4528
Streptomyces seoulensis	GCF_004328625.1	6339363	6426245	4	1	71.8585
Streptomyces solisilvae	GCF_015689475.1	11639536	11639536	4	1	71.0319
Streptomyces spectabilis	GCF_008704795.1	9807160	9807160	3	1	72.4366
Streptomyces subrutilus	GCF_008704535.1	7604974	7604974	4	1	73.4478
Streptomyces tirandamycinicus	GCF_003097515.1	7289495	7289495	4	1	72.4636
Streptomyces tsukubensis	GCF_003932715.1	7963742	8019548	5	1	71.8599
Streptomyces tuirus	GCF_014701095.1	7561001	7561001	4	1	71.4373
Streptomyces venezuelae	GCF_001886595.1	8222198	8380320	4	1	72.4203
Streptomyces vietnamensis	GCF_000830005.1	8867142	9153777	6	1	71.9936
Streptomyces vinaceus	GCF_008704935.1	7673509	7673509	4	1	72.3363
Streptomyces violaceoruber	GCF_002082175.1	7916045	7916045	3	1	72.6505
Streptomyces viridosporus T7A	GCF_008704515.1	7280536	7280536	5	1	72.5565
Streptomyces xanthii	GCF_014621695.1	7867709	8354710	4	1	72.1453
Streptomyces xiamenensis	GCF_000993785.3	5961402	5961402	5	1	72.0226
Streptomyces xinghaiensis S187	GCF_000220705.2	7137891	7137891	3	1	73.1375
Streptomyces yatensis	GCF_018069625.1	10360357	10360357	4	1	71.4108
Streptosporangium roseum DSM 43021	GCF_000024865.1	10341314	10369518	7	1	70.8631
Tessaracoccus aquimaris	GCF_001997345.1	3934699	3934699	2		68.7843
Tessaracoccus defluvii	GCF_014489575.1	3864792	3864792	1		69.3252
Tessaracoccus flavescens	GCF_001998865.1	3603805	3650768	2		68.2396
Tessaracoccus lapidicaptus	GCF_900659885.1	3212703	3212703	2		70.3667
Tessaracoccus timonensis	GCF_900343145.1	2759000	2759000	2		64.5704
Thermobifida fusca	GCF_015034585.1	3760927	3760927	2	1	67.4119
Thermobifida halotolerans	GCF_003574835.2	5450744	5506152	1	1	71.1562
Thermobispora bispora	GCF_017161365.1	4241484	4386836	2	1	72.376
Thermomonospora amylolytica	GCF_003589885.1	6800142	6800142	3	1	72.8076
Thermomonospora curvata DSM 43183	GCF_000024385.1	5639016	5639016	1	1	71.642
Thermophilibacter immobilis	GCF_015277515.1	2163714	2163714	2		65.2134
Tropheryma whipplei TW08/27	GCF_000196075.1	925938	925938			46.314
Trueperella bialowiezensis	GCF_900637955.1	2043249	2043249			59.6188
Trueperella pecoris	GCF_017603605.1	2208970	2208970	2		61.4068
Trueperella pyogenes	GCF_000612055.1	2338390	2338390	2		59.5014
Tsukamurella paurometabola DSM 20162	GCF_000092225.1	4379918	4479724	2		68.3989
Xylanimonas allomyrinae	GCF_004135345.1	3816482	3848642	1		72.6329
Xylanimonas cellulosilytica DSM 15894	GCF_000024965.1	3742776	3831380	1		72.452
